# Supplementary material for: The hops (Humulus lupulus) genome contains a mid-sized terpene synthase family that shows wide functional and allelic diversity
Source: BMC Plant Biol. 2023 May 26;23:280. doi: 10.1186/s12870-023-04283-y (PMC10214682; doi:10.1186/s12870-023-04283-y)
Supplement: Supplementary file 2 — Additional file 2: Table S1A. Compounds detected in ripe cones of twenty-one hop cultivars. Table S1B. Correlation matrix of volatile compounds produced in cones of 21 hops cultivars. Table S2. Published and cloned Humulus lupulus terpene synthase genes. Table S3A. Hops gene models predicted coding sequence, GenBank hit parameters and conserved motifs for putative mono-, sesqui- and diterpene synthases. Table S4. Transient Agrobacterium expression of HlTPS genes in Nicotiana benthamiana. Table S5. Primers used for Gateway cloning and qPCR. [file 12870_2023_4283_MOESM2_ESM.xlsx]

## Sheet: Table S1A
Table S1A. Compounds detected in ripe cones of twenty-one hop cultivars
Volatiles were collected by SPME and analyzed by GC-MS from harvest stage cones. Volatile concentrations are in ng∙g-1 FW.
Retention index: Retention index as observed in this study.
CAS: Chemical Abstracts Service unique numerical compound identifier.
Compound ID: Compound identification based on 1-authentic standard, 2-National Institute of Standards (NIST) Mass Spectral Library.
Cultivar code abbreviations are given in Table 1.
					Cultivar code
Compound	Retention Index	CAS	Formula	Compound code	Compound ID	Wak	Nes	Wai	Mou	Por	Tag	Cas	Per	Tal	Tar	Aqu	Usd	Lib	Tet	Yug	Riw	Hes	Ham	Wch	Mot	Nug
dimethyl sulfide	745	75-18-3	C2H6S	HV-1	1, 2	61.9282	233.751	39.45	203.594	82.2134	38.019	254.116	15.2913	171.934	28.5746	34.1865	69.9658	33.53	43.3174	99.4551	246.42	69.1324	39.7174	29.6263	407.518	6.61354
2-propanone	816	67-64-1	C3H6O	HV-2	2	0	0	107.67	357.922	258.745	349.726	520.778	348.615	397.285	471.135	452.626	553	1196.5	538.629	288.809	847.697	527.054	923.973	567	0	0
methyl acetate	827	79-20-9	C3H6O2	HV-3	1, 2	667.595	914.03	391.038	1425.75	3254.15	8402.14	16523.1	14543.1	11058.7	7647.34	9305.79	20300.7	12419.2	5242.81	772.091	7964.5	10831.9	45957.4	9144.96	7671.38	172.275
acetic acid, ethyl ester	888	141-78-6	C4H8O2	HV-4	1, 2	0	901.807	123.044	29.3524	0	0	0	0	4.93979	0	0	17.4301	0	0	0	0	3.20929	5.13665	0	0	247.401
furan, 2-methyl-	897	534-22-5	C5H6O	HV-5	2	66.1093	32.4014	44.713	29.1776	229.954	189.2	422.337	110.067	75.8125	200.728	223.824	114.306	0	479.871	185.484	663.748	234.912	130.866	216.107	388.731	0
methyl propanoate	908	554-12-1	C4H8O2	HV-6	1, 2	112.693	106.645	16.0982	274.976	292.541	204.566	337.976	261.821	373.445	335.759	131.849	628.641	411.884	13.0372	58.75	581.429	261.756	625.259	181.25	209.522	0
butanal, 2-methyl-	914	96-17-3	C5H10O	HV-7	2	251.96	486.928	23.7844	856.829	355.163	155.068	1144.22	2576.32	1101.42	860.327	1477.45	1555.53	640.159	54.7619	68.5948	1846.47	239.945	2087.07	2014.07	344.232	0
propanoic acid, 2-methyl-, methyl ester	924	547-63-7	C5H10O2	HV-8	1,2	67.7571	90.0805	12.1623	61.4024	160.459	168.491	125.556	184.687	140.261	207.478	247.013	318.522	129.892	25.8055	39.9644	183.611	136.441	194.142	92.3721	57.4131	0
ethanol	938	64-17-5	C2H6O	HV-9	1, 2	17209.5	132861	32802.9	195.481	90.3984	144.466	105.981	114.908	90.4444	89.3022	144.606	165.631	85.2562	99.006	76.1016	105.779	154.975	116.187	121.651	457.899	41.6654
3-buten-2-one	947	78-94-4	C4H6O	HV-10	1, 2	123.655	0	75.029	45.9905	68.0086	193.515	76.336	65.7965	129.795	162.509	120.092	144.639	442.87	171.97	174.866	152.21	169.779	354.568	152.947	128.922	0
α-pinene	1025	80-56-8	C10H16	HV-11	1, 2	4560	3292.22	1369.94	2390.84	2679.41	1470.66	8240.18	4326.01	5529.9	3567.43	6457.82	8284.34	3795.07	2335.41	969.663	12094.9	1811.46	5666.95	3187.92	8835.93	6862.76
3-buten-2-ol, 2-methyl-	1042	60766-00-9	C5H10O	HV-12	1, 2	250.459	164.731	237.282	123.206	342.684	681.276	401.164	323.082	283.852	351.978	306.458	283.833	0	792.072	1022.76	452.492	872.207	767.199	600.804	402.473	349.032
propanoic acid, propyl ester	1046	107-18-6	C3H6O	HV-13	1,2	0	250.856	3.10705	238.094	133.159	9.155	38.5077	93.4893	182.46	98.4485	0	489.73	90.445	0	11.1363	442.136	17.6791	228.509	149.095	11.375	278.561
propyl 2-methylpropanoate	1055	644-49-5	C7H14O2	HV-14	2	0	0	13.4758	404.735	647.029	260.222	453.449	851.943	290.643	750.409	65.4371	1640.21	248.903	60.566	80.311	836.282	132.169	392.563	431.401	34.8147	690.953
camphene	1068	79-92-5	C10H16	HV-15	1, 2	114.533	116.545	40.369	69.9236	94.7833	42.5285	316.248	151.606	161.984	108.884	220.555	316.348	99.4438	76.5327	26.0674	404.219	48.95	187.942	107.936	281.434	0
dimethyl disulfide	1075	624-92-0	C2H6S2	HV-16	1, 2	25.727	66.9929	4.33286	67.4675	39.5026	41.033	39.9456	396.44	91.5962	92.5583	243.603	448.274	105.38	43.9725	0	194.744	18.822	342.641	163.714	44.8704	0
isobutyl 2-methylpropanoate	1080	540-42-1	C7H14O2	HV-17	2	3456.56	3150.63	156.715	2993.58	1405.1	398.854	1465.24	1846.37	2568.29	2308.75	299.256	10128.4	1981.59	0	729.049	3369.99	1051.03	3141.01	1324	587.493	5878.81
hexanal	1083	66-25-1	C6H12O	HV-18	1, 2	0	0	631.521	84.5209	147.85	28.3012	0	310.468	157.855	113.032	61.3385	91.9221	96.5672	228.82	328.186	182.207	100.955	112.087	354.18	110.926	537.355
methyl pentanoate	1086	624-24-8	C6H12O2	HV-19	1, 2	109.295	276.736	33.8492	75.3194	207.293	56.7782	17.4425	254.617	158.717	676.898	90.3073	319.721	587.385	127.97	55.3462	75.0739	192.07	400.297	364.611	218.445	0
2-methyl 2-methylpropylpropanoate	1092	97-85-8	C8H16O2	HV-20	2	13638.5	15087	989.78	12156.1	16653.2	14351.5	23983.3	33213.6	8104.18	44175.3	5803.96	68979.8	11043.1	69.2339	5746.48	18171.8	6234.26	8999.78	10044.5	4276.42	30181.3
2-butenal, 2-methyl-	1098	1115-11-3	C5H8O	HV-21	2	27.5692	262.362	10.7155	417.654	105.843	194.558	377.733	236.605	241.893	317.741	1190.24	722.975	190.798	83.0415	59.8327	131.254	7.89353	202.075	261.873	0	0
β-pinene	1108	127-91-3	C10H16	HV-22	1, 2	51617.9	37851.4	16434	30821.5	29153.5	16221.9	67920.6	40334	50123.7	36010.1	55286.8	69922.5	44089.3	25148.2	11619.3	16158.8	24858.3	50815.4	35399.3	82920.1	1053.44
2-methylbutyl acetate	1121	624-41-9	C7H14O2	HV-23	1.2	1596.8	3603.18	862.19	19456.2	849.96	363.936	4737.82	1179.55	5924.91	2446.77	763.081	3936.49	1301.7	0	128.854	652.123	281.648	1029.83	3161.95	541.318	9842.63
S-methyl butanethioate	1136	2432-51-1	C5H10OS	HV-24	2	207.454	532.917	0	387.239	38.3617	55.7913	77.817	268.459	198.917	190.805	312.346	1018.01	194.543	24.6641	4.02359	78.5865	149.492	383.643	72.5685	29.1051	263.151
propanoic acid, butyl ester	1141	590-01-2	C7H14O2	HV-25	1, 2	0	0	24.6455	378.16	59.4042	15.6864	32.6125	0	99.245	72.022	0	325.587	0	0	0	0	13.0331	8.91806	211.197	0	285.027
methyl 4-methylpentanoate	1148	97-87-0	C8H16O2	HV-26	2	21.3426	9.80403	64.4498	747.601	70.3845	86.2518	84.7493	356.117	276.643	2251.6	187.177	503.907	97.0804	0	46.667	325.675	291.668	87.8681	409.204	62.9242	728.78
β-myrcene	1162	123-35-3	C10H16	HV-27	1, 2	403163	331920	23037.6	340739	265180	193881	444074	331206	344333	314315	362875	463185	322005	225374	60348.9	17585	19315.5	11879.1	27635.4	66262.9	398223
butanoic acid, 2-methyl-, 2-methylpropyl ester	1181	2445-67-2	C9H18O2	HV-28	2	243.272	584.573	45.245	761.145	365.388	0.323849	591.685	1132.21	399.698	1635.53	78.4919	3567.54	401.349	0	0	1408.3	129.749	300.382	897.461	735.176	358.371
α-terpinene	1187	99-86-5	C10H16	HV-29	1,2	208.112	191.12	64.4479	138.734	138.752	73.0571	351.416	216.168	207.049	150.467	305.438	366.721	134.115	90.6518	41.1494	42.282	84.5352	213.563	161.068	401.12	205.05
methyl hexanoate	1190	106-70-7	C7H14O2	HV-30	1, 2	4476.37	5224.7	2576.43	3954.8	1366.05	813.836	797.094	3305.19	2943.37	2871.61	3920.12	2155.29	8019.2	1304.79	1400.29	0	2357.46	3266.9	4877.51	1298.35	7459.53
1-butanol, 3-methyl-, 1-propanoate	1192	105-68-0	C8H16O2	HV-31	1,2	21590.5	24803.9	4714.26	49796.3	9654.93	2038.24	9543.82	8589.62	21820.4	10046.5	2517.58	28142.3	13430.4	0	3009.32	0	5062.02	23546.7	7770.01	6305.67	28428.4
2-methylbutyl isobutyrate	1200	51115-64-1	C9H18O2	HV-32	2	39689.9	54528.9	9404.02	97036.3	35066.7	17337.7	43718.3	48444.1	36145.5	73049.5	27360.5	127497	24253.5	151.339	8894.43	51425.6	13164	44893.2	47752.1	22023.7	13619.6
limonene	1205	5989-54-8	C10H16	HV-33	1, 2	10423.1	7796.13	3606.85	6164.5	6382.14	3238.18	13240.3	8089	9452.81	6991.56	10916	12355.8	7367.91	5023.51	2319.51	18696.7	4479.66	10527	6843.88	15664.7	11090.7
1-butanol, 2-methyl-, (S)-	1209	1565-80-6	C5H12O	HV-34	1,2	311.127	410.687	42.7368	1276.64	482.318	410.645	648.198	952.19	731.616	537.127	756.111	1277.33	0	263.226	140.344	0	227.158	993.132	881.157	717.33	0
β-phellandrene	1215	555-10-2	C10H16	HV-35	1, 2	16098.9	14968.4	4474.58	904.915	7777.39	3415.23	23615.9	12037.1	15118	11044.4	17225.2	20065.8	4219.36	3543.48	2153.97	28865.1	4441.53	11355.4	9188.57	27430.3	27352.2
2-hexenal	1224	505-57-7	C6H10O	HV-36	1, 2	2272.56	453.939	7892.25	268.802	2794.94	998.974	2252.58	4356.51	1049.63	2607.54	2487.97	1184.09	1176.22	2348.96	5977.28	1561.92	1804.59	3523.69	3107.41	2227.71	1625.55
S-methyl 3-methylbutanethioate	1228	23747-45-7	C6H12OS	HV-37	2	78.3455	440.549	0	330.863	77.4373	55.0565	68.6956	187.126	158.934	253.972	495.703	393.841	184.01	49.1338	20.1931	143.902	214.026	984.985	121.477	66.5961	412.451
cis-β-ocimene	1235	6874-10-8	C10H16	HV-38	2	538.774	200.146	124.463	400.965	221.167	200.169	515.691	638.882	500.143	323.392	1350.02	2149.78	265.091	153.6	95.7888	369.191	241.373	480.057	500.211	551.218	334.066
hexanoic acid, ethyl ester	1236	123-66-0	C8H16O2	HV-39	1, 2	86.7416	866.11	259.457	0	0	0	0	0	0	0	0	0	0	0	0	0	0	0	0	0	0
propanoic acid, pentyl ester	1242	624-54-4	C8H16O2	HV-40	1, 2	442.429	0	59.2011	0	345.88	107.176	0	437.343	0	1478.59	130.061	961.879	0	0	74.0596	0	446.476	0	436.178	0	931.666
ethyl 5-methylhexanoate	1244	2177-83-5	C8H16O2	HV-41	2	0	12585.8	171.248	8690.66	146.557	96.1301	2545.38	466.821	9499.38	529.195	252.022	1536.03	5063.2	241.33	53.8275	731.735	482.375	5827.32	319.003	499.19	1110.12
propanoic acid, 2-methyl-, pentyl ester	1246	2445-72-9	C9H18O2	HV-42	2	282.928	0	41.3972	0	255.361	172.485	208.19	649.463	387.897	3596.49	195.045	902.512	292.401	0	77.2609	52.5493	328.689	170.133	549.515	71.5319	419.872
γ-terpinene	1250	99-83-2	C10H16	HV-43	1, 2	0	0	81.3075	177.762	193.165	131.754	427.04	248.384	257.837	0	0	412.257	201.508	155.761	56.1232	11.106	116.082	0	218.856	550.473	0
trans-β-ocimene	1253	13877-91-3	C10H16	HV-44	1,2	13008.8	7591.73	4658.2	31616.7	539.686	2666.36	16089.2	15872.1	7400.42	7313.65	64008.5	77498.6	12157.5	1275.22	1385.96	606.857	7325.61	5977.42	16308.2	8202.64	21503.8
butanoic acid, 4-pentenyl ester	1272	30563-31-6	C9H16O2	HV-45	2	71.0003	62.7803	139.559	64.6399	150.603	125.573	81.1487	137.544	110.41	28.384	179.09	399.929	185.252	0	14.5437	179.58	161.683	45.7707	202.218	10.7116	283.378
2-methylbutyl 2-methylbutanoate	1284	2445-78-5	C10H20O2	HV-46	2	405.465	1706.98	217.961	6347.49	502.057	161.792	728.211	1285.59	2039.06	1800.38	418.247	5525.07	687.852	3.85123	121.768	2105.68	163.825	1365.09	2462.55	1350.92	248.268
terpinolene	1289	586-62-9	C10H16	HV-47	1, 2	407.066	329.353	154.605	281.199	208.001	134.235	459.246	299.262	324.202	269.35	444.929	448.162	243.647	159.325	79.4889	798.572	178.455	313.074	280.72	644.209	0
methyl heptanoate	1291	106-73-0	C8H16O2	HV-48	1, 2	34193.2	17380.3	7634.53	13399.3	6916.11	9960.08	8959.58	29858.2	11578.7	24340.6	25780.7	18007.2	19186	7378.71	2528.36	804.135	10918	10961.4	25894.4	2200.92	44145.8
S-methyl pentanethioate	1305	42075-43-4	C6H12OS	HV-49	2	72.5893	90.6126	0	0	0	0	0	126.868	28.845	210.026	9.18531	78.2288	63.3563	9.45723	0	0	6.49327	119.228	112.331	34.3263	0
2-buten-1-ol, 3-methyl-, formate	1317	1191-16-8	C7H12O2	HV-50	2	125.239	363.535	489.009	1055.71	1011.01	246.201	722.022	286.059	438.91	620.334	839.268	1969.86	614.223	0	66.0752	1284.92	319.127	155.777	572.101	173.803	2649.77
hexanoic acid, 4-methylene-, methyl ester	1339	2445-71-8	C8H14O2	HV-51	2	1073.32	974.942	586.811	1007.23	796.036	644.396	1104.38	982.794	888.379	885.273	908.075	1252.2	847.584	668.605	549.813	1103.64	681.597	1001.85	919.603	1054.16	9852.57
hexyl propanoate	1342	2445-76-3	C9H18O2	HV-52	1,2	0	0	0	2117.15	465.645	0	0	1570.02	1189.71	1435.36	0	574.024	1317.12	0	119.03	365.155	672.463	465.492	1098.35	197.846	1507.57
methyl 6-methylheptanoate	1344	2519-37-1	C9H18O2	HV-53	2	6269.99	6994.77	3992.64	6480.14	2171.85	2992.53	2967.14	3829.28	4045.9	9972.33	9637.45	4929.74	5331.11	5723.31	801.797	11104.7	4147.54	8066.67	5853.12	1932.98	14445.3
hexyl isobutanoate	1345	2349-07-7	C10H20O2	HV-54	1,2	0	0	0	0	388.713	37.7848	167.374	1428.75	963.685	2044.07	0	533.662	815.612	0	84.8989	291.195	401.695	291.529	1213.51	71.2563	976.058
1-hexanol	1355	111-27-3	C6H14O	HV-55	1, 2	162.755	188.212	123.364	513.207	261.02	163.727	93.1171	772.222	297.98	349.898	70.8918	289.928	520.675	283.68	141.733	86.2159	303.612	199.924	736.519	149.307	265.034
S-methyl 4-methylpentanethioate	1358	61122-71-2	C7H14OS	HV-56	2	308.062	156.539	9.95179	312.214	188.114	40.4517	64.9476	248.217	120.205	546.148	298.907	163.338	355.858	118.193	69.708	182.815	300.455	266.075	123.185	93.0879	595.593
3-hexen-1-ol, (Z)-	1388	928-96-1	C6H12O	HV-57	1, 2	263.659	120.305	182.77	183.835	328.581	150.176	221.196	202.953	76.9937	154.13	60.6765	143.169	137.705	185.264	165.201	136.5	150.356	52.8725	125.295	325.537	0
methyl octanoate	1393	111-11-5	C9H18O2	HV-58	1, 2	18213.7	18423.5	12389.7	20990.3	4952.93	2980.63	2855.09	12884	13613.9	13297.1	16104.1	8187.72	12176.9	5671.15	704.196	1739.24	5863.34	8779.55	33118.6	1368.44	49515.7
alloocimene	1399	3016-19-1	C10H16	HV-59	1,2	118.448	66.0943	38.6806	182.297	32.0124	40.7194	122.22	220.046	90.0945	78.028	435.193	913.847	80.4811	38.9207	26.1894	64.0499	58.2375	70.8189	145.658	69.7265	0
3-hexen-1-ol	1406	3681-71-8	C8H14O2	HV-60	1.2	0	0	143.579	1106.5	362.416	182.217	128.045	1571.32	649.017	918.035	68.0445	223.388	1125.39	0	199.342	392.795	307.666	441.258	725.231	304.593	837.571
S-methyl hexanethioate	1408	2432-77-1	C7H14OS	HV-61	2	1211.92	1789.81	91.8794	3168.46	293.106	53.5264	112.561	1528.64	952.114	637.649	463.46	617.954	1911.68	212.783	132.363	154.084	96.0043	1252.65	1499.41	220.865	2260.33
propanoic acid, heptyl ester	1443	2216-81-1	C10H20O2	HV-62	1, 2	0	0	80.4054	277.46	111.29	347.308	314.016	1169.04	936.739	1334.54	19.2706	595.24	1752.35	12.3088	167.698	121.865	590.651	871.03	229.221	150.818	407.016
2-methylheptyl propanoate	1445	2349-13-5	C11H22O2	HV-63	2	255.207	127.201	59.9122	203.811	115.324	347.726	86.0889	1553.51	384.046	2372.03	41.4374	693.089	1269.79	0	179.869	38.4826	400.143	283.215	237.943	54.476	526.697
1-octen-3-ol	1451	3391-86-4	C8H16O	HV-64	2	270.369	0	498.747	0	187.798	406.282	372.167	174.837	158.566	209.197	169.261	147.13	337.123	559.999	481.177	270.655	323.329	0	172.328	266.195	473.934
4-octenoic acid, methyl ester, (Z)-	1460	21063-71-8	C9H16O2	HV-65	2	212.403	291.389	130.63	728.679	105.077	48.5576	135.567	180.825	384.243	238.194	126.987	113.042	339.983	82.9976	27.9912	129.162	91.4356	738.152	249.069	61.2406	600.505
α-cubebene	1466	17699-14-8	C15H24	HV-66	2	570.638	775.795	575.232	496.406	692.88	62.0809	471.037	1166.85	1412.72	299.341	73.2421	728.752	3476.96	214.265	308.045	580.856	198.387	320.366	521.789	235.368	662.149
α-ylangene	1494	14912-44-8	C15H24	HV-67	2	367.557	382.125	275.963	265.682	518.048	188.384	511.689	683.776	658.798	144.131	388.87	546.915	1486.83	139.222	164.987	314.214	309.378	132.705	266.643	93.4458	0
methyl nonanoate	1496	1731-84-6	C10H20O2	HV-68	1, 2	3918.11	1899.25	1484.89	2322.71	3740.88	1695.31	2439.59	4289.45	3762.14	7492.85	6067.1	5024.59	4552.33	3781.71	850.157	260.895	1432.07	2976.48	5632.66	539.577	20084.6
2-decanone	1499	693-54-9	C10H20O	HV-69	1,2	0	0	0	0	0	0	0	0	0	1369.05	2848.07	1802.66	2807.63	3431.75	2688.43	68.5719	573.595	1054.81	1362.98	76.2046	0
α-copaene	1503	3856-25-5	C15H24	HV-70	2	1698.41	1585.21	1127.82	1065.92	2392.7	598.673	2264.04	3566.57	3278.49	627.646	1070.09	2510.43	7679.38	547.158	736.818	983.655	830.104	559.904	1086.77	331.174	1306.73
S-methyl heptanethioate	1512	2432-82-8	C8H16OS	HV-71	2	86.3596	24.2438	4.35355	45.1457	35.8325	34.8263	15.6056	133.184	83.5065	49.5912	52.4734	382.305	296.043	45.3678	27.6563	7.139	6.88114	99.216	168.004	4.71733	0
methyl 4-nonenoate	1529	20731-19-5	C10H18O2	HV-72	2	924.476	642.96	175.61	718.43	715.046	515.001	994.313	1257.45	482.1	724.473	280.438	1427.55	1146.56	520.782	345.968	462.216	453.309	864.022	480.916	310.627	2069.73
benzaldehyde	1530	100-52-7	C7H6O	HV-73	1, 2	0	0	74.8842	227.106	383.794	419.8	556.92	2019.21	1349.22	932.949	418.221	1478.86	1006.8	698.799	327.801	2053.52	664.247	1478.15	1817.46	977.951	0
linalool	1547	78-70-6	C10H18O	HV-74	1, 2	4521.27	1776.94	1548.38	3007.44	2002.14	2553.45	3555.49	2072.97	2833.63	4525.01	3133.72	3108.8	7105.65	1703.78	1624.85	6561.4	4647.79	1743.97	3571.02	3644.16	15174.9
pentanoic acid, 3-hydroxy-, methyl ester	1550	56009-31-5	C6H12O3	HV-75	2	758.726	526.711	507.016	1270.91	938.734	528.233	780.847	479.62	1008.67	1382.29	1789.66	1319.85	1062.63	1109.33	204.954	819.249	334.924	860.065	685.684	280.072	3490.64
methyl decanoate	1585	110-42-9	C15H24	HV-76	1, 2	328.692	310.462	885.654	1954.59	1655.62	307.341	726.245	588.539	5252.79	1739.32	7762.49	1046.37	1332.17	1777.41	195.263	260.837	194.805	1149.2	2341.78	245.437	15468.8
β-copaene	1604	18252-44-3	C15H24	HV-77	1, 2	1310.93	1359.59	1528.41	1045.4	2416.12	0	2219.31	4097.39	3828.34	530.937	0	2752.21	0	497.428	708.123	988.325	286.864	728.896	887.102	445.468	5766.29
caryophyllene	1610	87-44-5	C15H24	HV-78	1, 2	26775.3	18055.1	17767.9	15286.8	38012	7838.04	31838.7	40885.7	44982.7	5322.43	17626.1	37301.9	55944.1	7428.04	16825.4	4709.74	7434	9230.09	13482.9	634.062	42246.7
Z-undec-6-en-2-one	1629	7367-83-1	C11H20O2	HV-79	2	4119.63	5623.97	2945.36	9180.81	5431.1	3796.98	2276.33	6806.14	8799.3	4066.01	4587.79	13140.2	10229.7	6988.85	2186.1	1810.98	2985.85	6386.66	2467.32	921.269	22633.5
cis-muurola-3,5-diene	1638.83	0-00-0	C15H24	HV-80	2	74.5107	131.817	79.8566	87.5529	142.781	0	113.798	236.358	249.459	44.4972	23.8224	180.493	274.031	31.3466	61.4988	97.9356	20.2286	40.431	70.0203	25.6608	467.1
4-decenoic acid, ethyl ester, (E)-	1649	76649-16-6	C12H22O2	HV-81	1, 2	87.9643	144.099	6.90087	93.724	0	0	9.3413	115.658	88.5042	0	0	118.644	13.7071	66.5985	8.19302	87.83	21.5711	114.071	64.8605	6.1144	521.248
(E)-β-farnesene	1668	18794-84-8	C15H24	HV-82	1,2	41366.4	1017.8	85391.2	1146.29	567.416	36734.8	102513	870.968	426.32	62.9867	320.179	25629.9	836.469	81997.4	7593.1	176.289	267.402	217.711	3256.62	39191.3	798.219
humulene	1681	6753-98-6	C15H24	HV-83	1, 2	143388	162557	133493	112799	34264.4	4133.05	221976	235351	156661	32015.5	8407.49	161954	250261	83678.6	98836.3	4439.26	49436.1	115173	117597	3561.52	158440
γ-Muurolene	1697	30021-74-0	C15H24	HV-84	2	2353.01	2189.12	2220.31	1490.03	3960.69	1149.88	3380.45	4437.84	4513.59	593.36	2047.84	3434.28	10074.5	887.327	1283.28	1260.49	876.688	541.361	1238.36	443.326	3499.54
germacrene D	1700	23986-74-5	C15H24	HV-85	1,2	7088.11	1517.35	8160.87	1190.98	9115.48	3047.67	4674.97	20323.6	9322.17	2614.61	37468.2	31397.5	17672.7	5503.02	8215.35	4654.54	4554.92	4723.69	6009.73	27234.6	0
2-dodecanone	1708	6175-49-1	C12H24O	HV-86	2	0	0	0	0	0	0	0	0	434.569	554.044	3987.61	334.834	457.922	679.517	129.727	0	155.74	365.272	573.54	67.7296	1064.83
neoclovene	1718	4545-68-0	C15H24	HV-87	2	361.832	333.166	279.533	268.18	1687.08	462.151	825.387	840.522	566.827	114.804	603.591	875.984	830.792	149.849	1285.98	253.816	184.15	100.815	370.297	132.427	1599.84
(Z,E)-α-farnesene	1724	23986-74-5	C15H24	HV-88	2	168.923	370.147	394.904	262.941	50.0761	0	459.472	725.531	915.971	99.9989	36.9311	382.271	1411.59	125.459	139.044	238.659	47.6139	77.4697	137.258	49.2325	1454.05
β-selinene	1729	17066-67-0	C15H24	HV-89	2	1242.65	146.512	33.6907	60.2347	11129.7	5360.64	1275.92	343.09	120.967	91.7952	5581.5	2735.07	638.766	92.6739	364.321	1169.82	1298.75	61.578	2745.1	1261.51	7162.73
α-selinene	1733	473-13-2	C15H24	HV-90	2	2053.57	247.401	267.86	130.4	16022.3	1156.25	1925.55	559.844	399.2	142.113	9543	4216.17	861.946	156.242	611.274	2048.99	2292.39	116.065	4982.34	2011.59	2656.79
α-farnesene	1750	502-61-4	C15H24	HV-91	1, 2	560.983	0	828.753	0	6386.49	1416.43	1627.93	3.15694	1476.91	0	595.183	2002.08	425.297	211.759	98.7383	0	143.861	0	470.271	1739.82	995.576
delta-cadinene	1763	483-76-1	C15H24	HV-92	2	1796.26	1501.49	1816.24	890.655	3620.74	603.062	3754.11	3909.5	4447.31	433.583	1254.71	3228.97	6588.57	686.232	1222.88	1014.55	507.678	422.682	972.988	353.75	5367.38
γ-cadinene	1766	6980-46-7	C15H24	HV-93	2	615.363	732.082	759.821	432.864	1388.03	142.231	1389.97	1737.83	1784.28	183.172	297.519	1378.91	3446.14	308.423	561.874	476.109	157.304	179.357	450.368	155.359	3802.89
benzoic acid, 2-hydroxy-, methyl ester	1779	119-36-8	C8H8O3	HV-94	1, 2	201.485	18.0478	71.7298	0	261.728	73.3022	42.8171	95.8133	79.3142	32.7422	22.1313	43.467	87.7464	124.294	253.162	207.508	122.959	122.764	54.9021	116.972	26.423
selina-3,7(11)-diene	1787	6813-21-4	C15H24	HV-95	2	888.113	0	127.922	78.1274	0	6410.18	40.6304	274.902	280.826	216.907	15853.6	56.6712	444.502	3.83091	0	0	2681.42	33.2581	99.9759	0	702.497
cadinene isomer	1798	31983-22-9	C15H24	HV-96	2	476.369	473.653	470.59	313.38	816.916	120.461	866.972	1004.57	1023.53	166.544	232.701	907.066	1953.87	251.838	342.585	351.385	135.942	141.123	312.449	119.509	961.872
2-tridecanone	1813	593-08-8	C13H26O	HV-97	2	0	0	0	0	0	0	0	0	830.813	0	2014.76	463.184	614.529	1171.03	462.223	271.906	389.729	514.433	1010.49	240.194	3534.44
nerol	1814	106-24-1	C10H18O	HV-98	2	1247.42	1640.71	378.842	46.4828	694.592	444.812	5577.49	640.018	6196.32	430.03	11848.9	5606.09	691.616	25.9412	364.577	6271.08	235.288	2973.93	259.382	612.716	0
geraniol	1851	106-25-2	C10H18O	HV-99	1, 2	717.84	159.911	1822.63	269.252	563.791	543.209	905.791	683.857	598.118	126.659	1061.97	998.624	1335.12	867.985	1652.55	378.904	115.784	71.5222	64.9293	972.637	1878.83
benzenemethanol	1878	100-51-6	C7H8O	HV-100	1, 2	293.183	155.202	89.7043	122.063	394.54	171.577	342.201	121.812	0	95.2189	155.826	0	212.717	297.09	442.735	583.445	120.437	91.8654	98.4409	627.883	58.7738
benzeneethanol	1914	60-12-8	C8H10O	HV-101	1, 2	35.3528	0	0	0	207.619	123.988	358.659	148.959	54.5729	56.6887	320.965	188.078	90.519	161.416	83.9089	274.059	105.268	72.6939	105.832	242.509	0
caryophyllene oxide	1986	1139-30-6	C15H24O	HV-102	2	48.3447	0	22.4846	0	76.9532	24.0668	47.9988	7.17672	14.8073	0	21.0204	0	697.728	33.0891	79.1379	0	9.35443	0	0	0	25.0895
humulene epoxide	2046	19888-34-7	C15H24O	HV-103	2	36.2146	27.1855	190.103	6.8421	0	0	96.8357	52.0108	23.2946	0	0	28.1114	1729.91	154.398	208.916	0	38.219	35.6005	34.0842	0	16.5331

## Sheet: Table S1B
Table S1B. Correlation matrix of volatile compounds produced in cones of 21 hops cultivars (See Table S1A). The data was first log10 transformed before the correlation matrix was calculated in excel (Data analysis plugin: "Data analysis"/"Correlation"). Positive correlations are highlighted in blue versus negative correlations in red.
	dimethyl sulfide	2-propanone	methyl acetate	acetic acid, ethyl ester	furan, 2-methyl-	methyl propanoate	butanal, 2-methyl-	propanoic acid, 2-methyl-, methyl ester	ethanol	3-buten-2-one	α-pinene	3-buten-2-ol, 2-methyl-	propanoic acid, propyl ester	propyl 2-methylpropanoate	camphene	dimethyl disulfide	isobutyl 2-methylpropanoate	hexanal	methyl pentanoate	2-methyl 2-methylpropylpropanoate	2-butenal, 2-methyl-	β-pinene	2-methylbutyl acetate	S-methyl butanethioate	propanoic acid, butyl ester	methyl 4-methylpentanoate	β-myrcene	butanoic acid, 2-methyl-, 2-methylpropyl ester	α-terpinene	methyl hexanoate	1-butanol, 3-methyl-, 1-propanoate	2-methylbutyl isobutyrate	limonene	1-butanol, 2-methyl-, (S)-	β-phellandrene	2-hexenal	S-methyl 3-methylbutanethioate	cis-β-ocimene	hexanoic acid, ethyl ester	propanoic acid, pentyl ester	ethyl 5-methylhexanoate	propanoic acid, 2-methyl-, pentyl ester	γ-terpinene	trans-β-ocimene	butanoic acid, 4-pentenyl ester	2-methylbutyl 2-methylbutanoate	terpinolene	methyl heptanoate	S-methyl pentanethioate
dimethyl sulfide	1
2-propanone	-0.0875189	1
methyl acetate	0.123058	0.610646	1
acetic acid, ethyl ester	-0.0149082	-0.354589	-0.452673	1
furan, 2-methyl-	0.452996	0.288199	0.397256	-0.411699	1
methyl propanoate	0.501806	0.491106	0.73435	-0.395783	0.503882	1
butanal, 2-methyl-	0.418399	0.483902	0.746324	-0.39091	0.528549	0.941817	1
propanoic acid, 2-methyl-, methyl ester	0.399228	0.524373	0.738845	-0.451685	0.586224	0.958996	0.937869	1
ethanol	0.239111	-0.561319	-0.475598	0.453586	0.00238467	-0.0642916	-0.0452583	-0.032826	1
3-buten-2-one	0.105097	0.671988	0.619732	-0.684585	0.452679	0.634056	0.555699	0.630603	-0.365338	1
α-pinene	0.175995	-0.189855	0.357292	-0.0495974	-0.0285046	0.136625	0.238837	0.063716	-0.171991	-0.0988603	1
3-buten-2-ol, 2-methyl-	0.0834761	-0.0641522	-0.0501586	0.0174077	0.695364	-0.129196	-0.0846505	-0.0570673	-0.0259035	-0.0626202	-0.0706872	1
propanoic acid, propyl ester	0.112945	0.132723	0.179671	0.357509	-0.240987	0.203094	0.150992	0.0284328	-0.24436	-0.256521	0.249736	-0.138818	1
propyl 2-methylpropanoate	-0.236819	0.663763	0.48791	-0.227028	0.0078931	0.134486	0.109591	0.069302	-0.87405	0.329456	0.183069	0.0225025	0.490547	1
camphene	0.57246	0.380327	0.670948	-0.418858	0.643864	0.892387	0.920724	0.908184	0.11681	0.602347	0.237023	-0.0411746	-0.0630113	-0.0550925	1
dimethyl disulfide	0.184272	0.374354	0.764168	-0.236276	0.357531	0.748343	0.846293	0.773731	-0.0184785	0.400947	0.41736	-0.151572	0.122315	0.138095	0.787497	1
isobutyl 2-methylpropanoate	0.0816231	-0.168551	0.0128962	0.258194	-0.282315	0.256054	0.188754	0.0988152	0.0285707	-0.213334	0.357144	-0.169794	0.65649	0.112684	-0.0272478	0.0630666	1
hexanal	-0.404436	0.411613	0.0712633	-0.0415727	-0.0930874	-0.191899	-0.197164	-0.207289	-0.537591	0.259757	-0.18355	0.0440908	0.177942	0.636631	-0.268749	-0.134965	-0.18588	1
methyl pentanoate	0.28413	0.380096	0.607081	-0.349988	0.428069	0.830543	0.824165	0.860877	0.103133	0.578743	-0.0862918	-0.190914	0.0154574	-0.0758583	0.813135	0.713874	-0.0394189	-0.0498554	1
2-methyl 2-methylpropylpropanoate	-0.0397572	-0.0689178	0.137923	0.068145	-0.19253	0.271794	0.226424	0.175192	-0.143982	-0.199336	0.392664	-0.108989	0.632251	0.266083	-0.00789759	0.152727	0.907612	-0.218209	-0.0354753	1
2-butenal, 2-methyl-	0.0828386	0.65786	0.471237	-0.20146	0.29968	0.622267	0.713416	0.716046	-0.0777562	0.342466	-0.0580699	-0.11732	0.0773124	0.143343	0.586584	0.602734	0.0345981	-0.199845	0.539159	0.169869	1
β-pinene	0.482983	0.227581	0.648734	-0.337144	0.482381	0.823636	0.857912	0.8328	0.159506	0.534568	0.234445	-0.14046	-0.122769	-0.144444	0.91468	0.764428	0.0137323	-0.36011	0.808519	0.0180114	0.497473	1
2-methylbutyl acetate	0.0703483	-0.185557	-0.0866681	0.377146	-0.340066	0.141419	0.131969	-0.0128243	0.104706	-0.306329	0.328189	-0.197861	0.596607	0.0968837	-0.0800078	0.0684916	0.9074	-0.203412	-0.148214	0.806131	0.054643	0.0181185	1
S-methyl butanethioate	-0.0335388	-0.0618661	0.38887	0.0601388	-0.168991	0.2614	0.333636	0.246914	-0.245096	-0.191047	0.529277	-0.14737	0.332093	0.123824	0.106395	0.47229	0.438624	-0.29289	0.148099	0.56008	0.297202	0.223967	0.355196	1
propanoic acid, butyl ester	-0.15784	0.215494	-0.000579401	0.379509	-0.102531	-0.0840989	-0.138999	-0.177064	-0.257373	-0.0881999	-0.0427976	0.189702	0.483682	0.493404	-0.285522	-0.0546985	0.318188	0.213615	-0.239645	0.32708	0.0386826	-0.19888	0.482664	0.0847052	1
methyl 4-methylpentanoate	-0.154248	0.167425	0.131803	0.107745	-0.180097	0.184565	0.151852	0.0619027	-0.317285	0.00567413	0.254738	-0.0551037	0.586624	0.51448	-0.104612	0.0809771	0.783129	0.258297	-0.085926	0.772347	0.0407491	-0.0994175	0.792626	0.291993	0.529842	1
β-myrcene	-0.0866572	-0.210423	-0.133549	0.00300096	-0.30704	-0.123583	-0.0714887	-0.0562835	-0.0230525	-0.304431	0.171042	-0.290059	-0.0863503	-0.07522	-0.102884	0.0445754	0.0580399	-0.376843	-0.147593	0.277577	0.215567	0.0817435	0.187438	0.434325	0.0506847	-0.0245137	1
butanoic acid, 2-methyl-, 2-methylpropyl ester	0.119006	-0.136741	0.218238	0.223729	-0.162209	0.300877	0.359664	0.164006	0.0727408	-0.169052	0.663192	-0.233876	0.568879	0.148373	0.223474	0.465886	0.703037	-0.140929	0.147233	0.647568	0.0365556	0.291921	0.736137	0.486581	0.298225	0.624987	0.0968514	1
α-terpinene	0.0306535	-0.317632	0.291389	0.0855923	-0.0855095	0.10131	0.216489	0.0821899	0.0131381	-0.170476	0.629014	-0.0766503	0.0620462	-0.0236315	0.175711	0.380215	0.2826	-0.341484	0.0475471	0.338799	-0.0149858	0.460558	0.399309	0.549001	0.152578	0.162698	0.485454	0.563198	1
methyl hexanoate	-0.393354	-0.213914	-0.155472	0.267928	-0.393507	-0.23334	-0.193102	-0.193203	0.149395	-0.188057	-0.321975	-0.202161	-0.157993	-0.214236	-0.288233	-0.14076	-0.00543856	-0.080511	0.0217445	-0.0334951	-0.0572107	0.087193	0.154034	0.121731	0.232148	-0.0313759	0.383442	-0.0318453	0.462232	1
1-butanol, 3-methyl-, 1-propanoate	-0.117235	-0.251256	-0.102037	0.352091	-0.367036	0.056413	0.00825658	-0.029582	0.170883	-0.216849	-0.063647	-0.193843	0.287192	-0.0871758	-0.164975	-0.0801686	0.639549	-0.206663	-0.00506091	0.542171	-0.0375125	0.135943	0.729936	0.243236	0.422561	0.490445	0.279584	0.399609	0.520523	0.724074	1
2-methylbutyl isobutyrate	0.19514	-0.0210613	0.195333	0.14218	-0.0451458	0.494158	0.479513	0.368159	0.069223	-0.0607467	0.393114	-0.13433	0.598318	0.132485	0.272525	0.366621	0.915573	-0.239273	0.19918	0.878409	0.286821	0.298054	0.893357	0.467099	0.322463	0.772827	0.10908	0.774539	0.383154	-0.0316216	0.595533	1
limonene	0.232344	-0.25923	0.305905	-0.0165534	-0.0191692	0.157382	0.261132	0.0726904	-0.0693562	-0.127903	0.986084	-0.0804195	0.234805	0.0854059	0.265727	0.442068	0.37214	-0.247309	-0.0486663	0.376153	-0.0777917	0.273843	0.354563	0.52918	-0.0591375	0.228977	0.151321	0.715433	0.638871	-0.306926	-0.0378783	0.421919	1
1-butanol, 2-methyl-, (S)-	0.231329	0.105573	0.30162	-0.0823719	0.640694	0.414765	0.469942	0.490957	0.135471	0.237623	-0.191929	0.489506	-0.190589	-0.122849	0.462327	0.355708	-0.113831	-0.219916	0.457941	-0.0490342	0.353282	0.605502	-0.0262912	0.0925844	0.178256	-0.0907231	0.112157	-0.045937	0.379412	0.394497	0.320985	0.130949	-0.163692	1
β-phellandrene	0.0450445	-0.389373	0.177873	-0.0100995	0.0529306	-0.0352661	0.056126	-0.0389517	0.0537215	-0.264226	0.838726	0.145705	0.137447	-0.0380074	0.104555	0.206247	0.336796	-0.259919	-0.15838	0.381112	-0.208019	0.104783	0.272351	0.311435	-0.0912149	0.174664	0.0946333	0.541594	0.558688	-0.241036	-0.00124877	0.307602	0.818253	-0.13687	1
2-hexenal	-0.366636	0.159067	0.0102665	-0.372944	0.254356	-0.145182	-0.113905	-0.075019	-0.0768542	0.345948	-0.161385	0.28027	-0.33336	0.0872927	-0.0158894	-0.24077	-0.246727	0.328229	-0.0108874	-0.253402	-0.186869	-0.0647141	-0.326403	-0.603264	-0.180471	-0.0980387	-0.418537	-0.244376	-0.171445	-0.00550171	-0.126381	-0.292906	-0.200648	0.0323819	0.12853	1
S-methyl 3-methylbutanethioate	-0.0309542	-0.0173293	0.411687	-0.0177408	-0.119552	0.222564	0.293078	0.207768	-0.391475	-0.170933	0.493444	-0.0668608	0.346735	0.209316	0.0547282	0.38006	0.368269	-0.159224	0.129446	0.481591	0.230382	0.139532	0.247407	0.9518	0.0311294	0.26326	0.288031	0.378837	0.456053	0.0616858	0.151733	0.370481	0.484093	0.0546367	0.27795	-0.514214	1
cis-β-ocimene	-0.00128679	0.0272088	0.480686	-0.0645977	0.0943566	0.321268	0.447387	0.315311	-0.187218	0.124772	0.741004	0.00523158	0.10645	0.232274	0.351574	0.583286	0.397123	-0.110264	0.138186	0.471871	0.235885	0.457977	0.412393	0.633404	0.153061	0.417539	0.292399	0.614633	0.75874	0.0477471	0.250761	0.54074	0.719931	0.256989	0.558505	-0.166382	0.527939	1
hexanoic acid, ethyl ester	0.122094	-0.545137	-0.562904	0.484029	-0.0955178	-0.17517	-0.151229	-0.13539	0.978016	-0.425018	-0.208629	-0.0499204	-0.231814	-0.857212	-0.00418666	-0.121432	0.031529	-0.514684	0.0032116	-0.13646	-0.0728778	0.0274701	0.105949	-0.27874	-0.226095	-0.316988	0.00377167	0.0359197	-0.0581447	0.159362	0.159817	0.0265145	-0.115841	0.0302701	0.05222	-0.0184356	-0.423714	-0.264467	1
propanoic acid, pentyl ester	-0.624678	-0.0258224	-0.21624	-0.0752049	-0.010484	-0.238948	-0.248284	-0.134579	-0.0649692	-0.0319241	-0.25404	0.271735	-0.120065	0.110293	-0.351164	-0.237084	0.1927	0.213425	-0.148367	0.326879	-0.0808069	-0.295026	0.128282	-0.0451576	0.282437	0.378553	0.0869964	0.00220327	-0.0305239	0.263757	0.285495	0.132535	-0.282953	0.11344	0.0355873	0.393625	-0.0899348	0.120676	-0.00918179	1
ethyl 5-methylhexanoate	0.195659	0.270698	0.335571	0.435879	-0.221346	0.144962	0.180574	0.0552574	-0.241589	-0.23249	0.233452	-0.247715	0.667712	0.41697	0.0547869	0.252495	0.167428	0.178804	0.0560249	0.134522	0.186746	0.0581999	0.272388	0.296622	0.291184	0.234961	0.0054659	0.327759	0.191586	0.0148932	0.112865	0.206944	0.202429	-0.077271	0.0044429	-0.445939	0.344077	0.098534	-0.264242	-0.52916	1
propanoic acid, 2-methyl-, pentyl ester	-0.392447	0.17887	0.320945	-0.351959	-0.0477942	0.14944	0.0828176	0.127158	-0.382222	0.327289	0.250912	-0.0152396	0.151847	0.41287	-0.0257256	0.0308683	0.464977	0.2031	0.00923921	0.531267	-0.0625902	0.0200289	0.338025	0.0744717	0.241502	0.599121	-0.0558047	0.307915	0.201076	0.0376008	0.325606	0.381551	0.179303	-0.0797475	0.422425	0.475627	0.0583496	0.364116	-0.340786	0.578442	-0.232621	1
γ-terpinene	0.303619	0.413799	0.298456	-0.251475	0.202042	0.291413	0.204609	0.221647	-0.292982	0.43148	-0.187955	-0.100654	0.142948	0.404595	0.268106	0.106406	-0.21085	0.284687	0.192835	-0.183241	0.0362312	0.231278	-0.168401	-0.304452	0.157746	-0.0575502	-0.0612507	-0.119187	-0.121552	-0.103997	-0.116287	-0.142452	-0.217051	0.135757	-0.326106	0.00697635	-0.337214	-0.0696563	-0.360361	-0.163917	0.163434	-0.021941	1
trans-β-ocimene	-0.209441	-0.136615	0.100121	0.288209	-0.312505	-0.0213893	0.108855	-0.031669	0.0464521	-0.156357	0.340035	-0.207099	0.0284045	0.00858639	-0.0315329	0.221018	0.360988	-0.17285	-0.0755383	0.362737	0.0989514	0.227874	0.524543	0.490166	0.255093	0.41413	0.397504	0.464002	0.707217	0.53629	0.585582	0.42659	0.331273	0.216228	0.197129	-0.26102	0.347409	0.715555	0.00133311	0.183983	0.182106	0.172474	-0.142901	1
butanoic acid, 4-pentenyl ester	-0.147197	0.0335619	0.0219213	0.246887	-0.312011	0.15467	0.113205	0.0731231	0.024426	-0.148228	0.231125	-0.21827	0.480584	0.198426	-0.0847726	0.100302	0.821497	-0.0285791	-0.136274	0.75091	0.104767	-0.0839118	0.812582	0.24249	0.379957	0.763413	0.00639637	0.592488	0.160937	-0.013874	0.530947	0.764757	0.22708	-0.206055	0.270195	-0.125881	0.134642	0.388042	0.0484233	0.371174	0.111999	0.537622	-0.0667212	0.38668	1
2-methylbutyl 2-methylbutanoate	0.293341	0.00114782	0.250083	0.206215	-0.0387289	0.502713	0.528331	0.346953	0.0378979	-0.048561	0.473863	-0.166046	0.68369	0.194059	0.337592	0.455876	0.817423	-0.101524	0.267661	0.741816	0.259286	0.355796	0.837869	0.459575	0.334128	0.72129	0.0531561	0.827551	0.416474	-0.0668218	0.493629	0.936082	0.505428	0.128757	0.296966	-0.368155	0.377012	0.570678	-0.0277957	-0.0682022	0.392195	0.230067	-0.0208967	0.437994	0.626617	1
terpinolene	0.585598	0.362719	0.581943	-0.402475	0.64486	0.890518	0.898747	0.906569	0.203635	0.617582	0.0854797	-0.0506415	-0.12052	-0.143732	0.98131	0.734821	-0.0522369	-0.272312	0.842425	-0.0625667	0.572182	0.897052	-0.0948114	0.0263988	-0.300472	-0.123072	-0.145218	0.156992	0.070103	-0.253213	-0.143921	0.247513	0.130231	0.482727	-0.0326833	-0.0306659	-0.0310313	0.240094	0.0789131	-0.323646	-0.0145611	-0.0854963	0.277594	-0.0681793	-0.098454	0.300847	1
methyl heptanoate	-0.642182	-0.155052	-0.090948	0.245895	-0.466174	-0.244043	-0.116569	-0.171971	0.0906203	-0.302557	-0.00414008	-0.213948	-0.053472	-0.105083	-0.315648	0.0947344	0.196784	-0.179783	-0.0921081	0.283095	0.153962	-0.0319754	0.339354	0.457838	0.29922	0.211257	0.520789	0.25748	0.493802	0.749088	0.576499	0.194441	0.00192266	0.168672	0.0467711	-0.133116	0.317161	0.336205	0.148888	0.452403	-0.0441863	0.209684	-0.365187	0.682104	0.283466	0.103843	-0.32053	1
S-methyl pentanethioate	-0.146239	-0.0900555	0.438226	-0.0770178	0.0115942	0.333685	0.451975	0.379197	0.139746	0.135411	0.26689	-0.191663	-0.0121744	-0.207974	0.37889	0.557426	0.0777206	-0.11527	0.628669	0.08518	0.187748	0.557967	0.00350981	0.476104	-0.214047	-0.0183719	0.0837064	0.35175	0.495056	0.375725	0.212352	0.170634	0.282813	0.30642	0.292349	0.00111254	0.418757	0.433367	0.0868365	0.0254152	0.0513468	0.18551	-0.224695	0.389682	-0.0873231	0.255717	0.345874	0.439153	1
2-buten-1-ol, 3-methyl-, formate	0.0074005	-0.0462506	-0.0304114	0.275266	-0.296976	0.145322	0.0965278	0.0215788	-0.0207533	-0.226595	0.333109	-0.198912	0.591019	0.25859	-0.0888964	0.0519726	0.879164	-0.0252482	-0.177104	0.816312	0.0263842	-0.0836318	0.908157	0.25447	0.44277	0.857947	0.0659517	0.697582	0.240542	-0.0547875	0.560904	0.85028	0.336022	-0.199279	0.31352	-0.207139	0.18326	0.393866	-0.0149147	0.265232	0.241634	0.472365	-0.110735	0.390565	0.924809	0.754471	-0.113693	0.178886	-0.149193
hexanoic acid, 4-methylene-, methyl ester	-0.359229	-0.499121	-0.340897	0.393025	-0.587295	-0.644289	-0.580685	-0.720997	-0.178497	-0.658954	0.518661	-0.00841001	0.311747	0.162415	-0.685335	-0.334348	0.362923	0.0305084	-0.74321	0.384232	-0.49276	-0.589894	0.401116	0.380398	0.287479	0.318217	0.275239	0.369108	0.372451	0.0790845	0.191177	0.152781	0.497418	-0.460489	0.493935	-0.189752	0.376064	0.286637	-0.107635	0.147881	0.145747	0.157302	-0.379153	0.356734	0.286149	0.154468	-0.776057	0.35803	-0.102049
hexyl propanoate	-0.117245	0.224801	0.229363	0.0143556	-0.244855	0.157316	0.110498	-0.0058845	-0.566988	0.106732	0.177067	-0.162135	0.698519	0.62764	-0.125329	0.053073	0.47559	0.578919	0.118973	0.424398	-0.116838	-0.116342	0.35167	0.31206	0.349464	0.626128	-0.160004	0.456936	0.0265849	-0.0264463	0.217593	0.378327	0.158276	-0.187955	-0.0190929	-0.0756565	0.394291	0.179344	-0.565466	0.0981357	0.373811	0.355063	0.196953	0.0613904	0.284785	0.491984	-0.159163	-0.00848816	0.167151
methyl 6-methylheptanoate	-0.359328	-0.0903395	-0.0128863	0.315097	-0.315551	-0.21539	-0.0642865	-0.19685	0.0457421	-0.322924	0.458611	-0.125164	0.105963	0.0131851	-0.177989	0.29307	0.130782	-0.0310711	-0.174538	0.149894	0.0884999	-0.193458	0.209809	0.48052	0.139828	0.216366	0.081531	0.434529	0.178558	-0.0926392	-0.132838	0.155389	0.478817	-0.338208	0.328431	-0.309737	0.425576	0.338886	0.0945011	-0.00731387	0.19524	-0.0485411	-0.617129	0.337028	0.185319	0.198251	-0.224506	0.433397	0.251356
hexyl isobutanoate	-0.19865	0.295257	0.459136	-0.245367	-0.104947	0.192553	0.109038	0.0873182	-0.652713	0.177848	0.266591	-0.0575673	0.639892	0.69629	-0.0710214	0.0465633	0.440977	0.363445	0.045606	0.532172	-0.0758944	-0.0926774	0.265651	0.228292	0.322627	0.551027	-0.134654	0.329411	0.0760643	-0.125109	0.156276	0.316397	0.185074	-0.202628	0.2948	0.185512	0.299833	0.165965	-0.619894	0.208166	0.267296	0.715001	0.246083	-0.0645873	0.353279	0.309303	-0.159408	-0.0338069	0.132943
1-hexanol	-0.375911	0.176708	0.139627	0.047304	-0.319482	0.056074	0.105488	0.00170882	-0.249454	0.0171624	-0.191672	-0.28985	0.392973	0.299049	-0.13012	0.197877	0.0941949	0.329499	0.274628	0.145256	0.103532	0.0137905	0.121123	0.308762	0.309455	0.217931	0.153111	0.239278	0.0940545	0.435409	0.27816	0.0994595	-0.178572	0.0922379	-0.326365	-0.181344	0.263244	0.0363783	-0.239296	0.1747	0.22748	0.0483105	0.284907	0.215102	0.0399224	0.213407	-0.108398	0.479919	0.419666
S-methyl 4-methylpentanethioate	-0.270291	-0.101116	0.122551	-0.0409262	-0.338872	-0.000435283	0.0600373	-0.0233737	-0.346926	-0.178698	0.387793	-0.221134	0.210725	0.152812	-0.164965	0.171405	0.338951	-0.0140883	0.0277036	0.41571	0.0308831	-0.0593686	0.220436	0.791399	-0.00644974	0.321134	0.303341	0.426376	0.31298	0.126891	0.141442	0.271969	0.405414	-0.183557	0.193501	-0.325884	0.828153	0.37436	-0.324902	0.125411	0.105256	0.149794	-0.468094	0.302477	0.12119	0.248927	-0.213215	0.432824	0.391597
3-hexen-1-ol, (Z)-	0.53982	0.344455	0.398523	-0.462691	0.640199	0.779365	0.726149	0.804044	0.2288	0.634555	-0.232534	-0.0297157	-0.212803	-0.181147	0.849171	0.506201	-0.198806	-0.22656	0.798425	-0.181228	0.463269	0.77733	-0.244502	-0.209016	-0.29084	-0.251151	-0.120628	-0.0690587	-0.11759	-0.159808	-0.140539	0.0650706	-0.181962	0.509842	-0.282437	0.0736891	-0.262567	-0.0453398	0.118432	-0.195845	-0.183516	-0.139317	0.445242	-0.244701	-0.23033	0.0826263	0.911909	-0.362462	0.182807
methyl octanoate	-0.533502	-0.189853	-0.227919	0.469592	-0.520393	-0.321631	-0.152399	-0.30217	0.201903	-0.423736	0.0949905	-0.233561	0.0942161	-0.117484	-0.341326	0.136717	0.199814	-0.0244103	-0.148328	0.16051	0.0809876	-0.147466	0.407111	0.372035	0.369013	0.24303	0.311376	0.422231	0.359266	0.532644	0.403674	0.207559	0.13764	-0.0299429	0.070979	-0.247896	0.244733	0.274941	0.266589	0.246605	0.123846	0.000349673	-0.403664	0.575849	0.316775	0.23163	-0.337156	0.849445	0.352782
alloocimene	0.382596	0.433086	0.6051	-0.312267	0.536904	0.83944	0.898591	0.885879	0.121331	0.586777	0.100704	-0.0769107	-0.113307	-0.0374704	0.904686	0.771401	0.028076	-0.217949	0.792574	0.0651239	0.693605	0.892904	0.022843	0.194011	-0.156159	0.0251456	0.0385514	0.21588	0.236834	-0.0424456	0.0310094	0.343244	0.121157	0.576256	-0.0617508	-0.0806797	0.0886372	0.481964	0.00128413	-0.118237	0.0141329	-0.00168977	0.273751	0.269137	0.0423893	0.384168	0.909211	-0.0329029	0.43364
3-hexen-1-ol	-0.172864	0.455987	0.313407	-0.0887636	-0.162184	0.178499	0.108668	0.0390951	-0.629865	0.262826	0.104786	-0.131898	0.581572	0.813762	-0.0987863	0.0222182	0.455172	0.612459	-0.0593552	0.444781	-0.0350858	-0.130626	0.463026	0.0080654	0.470608	0.792777	-0.211012	0.33855	-0.00782604	-0.0753955	0.2854	0.429407	0.0429106	-0.162461	-0.0494473	0.115431	0.0765855	0.183851	-0.631525	0.159462	0.395539	0.549376	0.329281	0.132493	0.510771	0.455588	-0.132745	-0.0734509	-0.18487
S-methyl hexanethioate	-0.252803	-0.248042	-0.0969813	0.320071	-0.54748	-0.0832724	0.0744907	-0.151783	0.0433205	-0.366326	0.292048	-0.389288	0.342827	-0.0664523	-0.159765	0.202207	0.398019	-0.0502026	0.0451261	0.334464	0.115751	0.025352	0.467526	0.610218	0.112191	0.245746	0.362272	0.519308	0.454383	0.429687	0.430028	0.386526	0.337645	-0.054367	0.0947387	-0.382375	0.552477	0.359106	0.0713812	-0.0609293	0.269127	-0.0883022	-0.350501	0.513267	0.197034	0.485938	-0.187629	0.620179	0.491967
propanoic acid, heptyl ester	-0.237367	0.611249	0.481042	-0.153907	-0.117731	0.167406	0.0846513	0.0620144	-0.765193	0.391795	0.0484644	-0.123084	0.494599	0.904971	-0.0749559	0.0600942	0.179238	0.652017	0.000460046	0.239701	0.0136196	-0.0911892	0.166941	0.00858641	0.462023	0.566886	-0.17435	0.140208	-0.034794	-0.0335072	0.117293	0.149399	-0.0459329	-0.121701	-0.130016	0.147209	0.0797633	0.114852	-0.758042	0.0685804	0.454771	0.496059	0.443957	0.0651086	0.231113	0.209823	-0.129184	-0.0759447	-0.0995836
2-methylheptyl propanoate	-0.235235	-0.00372173	0.0894562	0.12954	-0.370508	0.234509	0.145199	0.12493	-0.0834451	-0.0530187	0.0660954	-0.278313	0.554961	0.214047	-0.113906	0.0370573	0.855015	-0.00433477	0.0753621	0.836829	0.0668908	-0.00408768	0.777031	0.350849	0.338587	0.806404	0.119215	0.525239	0.201689	0.260525	0.734103	0.770178	0.0507723	-0.0447459	0.105075	-0.0944589	0.26959	0.259489	-0.0630995	0.402118	0.11354	0.626656	-0.123379	0.391341	0.746368	0.640678	-0.107889	0.407635	0.217785
1-octen-3-ol	-0.266299	0.10242	-0.0225713	-0.517653	0.0401766	-0.227905	-0.284041	-0.157427	-0.299366	0.299668	-0.0213501	0.010182	-0.359989	0.214837	-0.150561	-0.287221	-0.267906	0.255401	-0.220853	-0.13505	-0.279386	-0.202425	-0.315813	-0.400863	-0.0931743	-0.0215429	0.0559977	-0.260451	-0.183035	-0.171201	-0.297427	-0.362644	-0.101097	-0.285377	0.178988	0.513072	-0.412432	-0.0643633	-0.247643	0.428505	-0.477095	0.533392	0.327247	-0.179464	-0.0180895	-0.442144	-0.168617	-0.11842	-0.180481
4-octenoic acid, methyl ester, (Z)-	-0.211212	-0.101184	-0.0386295	0.483009	-0.527016	-0.0938947	0.0166011	-0.209428	0.039103	-0.335584	0.332181	-0.319113	0.424426	0.049194	-0.194796	0.215649	0.400413	-0.0573227	-0.105064	0.275267	0.0929956	-0.063429	0.541233	0.491027	0.359792	0.326056	0.143818	0.579152	0.350857	0.27498	0.367989	0.381989	0.38227	-0.155985	0.107948	-0.390941	0.428946	0.257761	0.089943	-0.226852	0.439285	-0.0796559	-0.397833	0.417793	0.279597	0.471182	-0.225952	0.526647	0.269596
α-cubebene	0.0122596	-0.0499046	-0.0835662	0.232634	-0.533494	0.048918	0.0631531	-0.0873096	0.0927231	-0.170077	0.219018	-0.605258	0.512882	0.0333584	-0.0101111	0.062266	0.385638	-0.0111026	0.0775708	0.269705	0.0405843	0.0358988	0.372573	0.126902	0.0538787	0.145094	0.200006	0.500034	0.118546	0.0793421	0.228946	0.283564	0.241818	-0.372894	0.122672	-0.121818	0.0190244	0.0305115	0.164585	-0.201422	0.28754	0.0690463	0.179678	0.0777678	0.280476	0.384104	-0.0428716	0.158878	0.207128
α-ylangene	0.437952	0.489568	0.517801	-0.364657	0.444481	0.851498	0.836803	0.885921	0.180057	0.602378	-0.11541	-0.253566	-0.0913443	-0.112356	0.875115	0.644606	-0.0346209	-0.241596	0.821931	-0.0387714	0.685498	0.81564	-0.0716033	-0.0122306	-0.259432	-0.123522	-0.0157541	0.0767431	-0.0333693	-0.104114	-0.0370652	0.213201	-0.0846441	0.39847	-0.207848	-0.0295153	-0.105578	0.118251	0.103025	-0.22453	0.00142913	-0.0387659	0.392063	-0.0676166	0.0261684	0.218965	0.910862	-0.173387	0.283542
methyl nonanoate	-0.713662	-0.0391432	-0.0742535	0.159994	-0.489403	-0.383402	-0.258035	-0.309368	-0.200246	-0.273005	0.0770131	-0.173689	-0.00275422	0.155118	-0.433053	-0.0160606	0.0649896	0.0447496	-0.224113	0.199327	0.102486	-0.180417	0.204987	0.395039	0.409603	0.169176	0.557856	0.175186	0.468924	0.669671	0.419772	0.0306886	0.0470879	0.0502667	0.0999333	-0.020582	0.325679	0.299911	-0.103741	0.433116	0.0295837	0.269109	-0.318984	0.521051	0.147543	-0.0202297	-0.486146	0.889944	0.306803
2-decanone	-0.115589	0.396478	0.440263	-0.350328	0.15029	0.211665	0.238863	0.270489	-0.382863	0.473721	0.0338761	-0.0865276	-0.132839	0.242716	0.236967	0.169231	-0.250142	0.367031	0.412106	-0.224834	0.143232	0.201716	-0.416938	0.0720238	-0.226668	-0.0611144	-0.343403	-0.158331	-0.0962601	-0.066808	-0.304802	-0.219694	-0.0203768	-0.0472329	-0.060623	0.249918	0.223367	0.128062	-0.41571	0.0226478	0.0542214	0.149744	-0.0281395	0.0245095	-0.283857	-0.137988	0.207034	-0.155448	0.390773
α-copaene	-0.115805	0.144282	0.070844	0.0659983	-0.481729	0.151333	0.176467	0.120757	-0.00218692	-0.0770397	0.184187	-0.639866	0.286836	0.0808568	0.067919	0.190617	0.371163	-0.169433	0.0604703	0.380936	0.339533	0.142569	0.391164	0.267718	0.0488548	0.18056	0.490127	0.39459	0.229593	0.181	0.312283	0.32924	0.173772	-0.238458	0.112025	-0.165268	0.101918	0.233045	0.0729498	0.011468	0.179092	0.223759	0.205148	0.267309	0.493764	0.2895	0.0255691	0.384036	0.127562
S-methyl heptanethioate	0.0641125	0.497326	0.582463	-0.367497	0.241339	0.729351	0.779666	0.782665	-0.0497722	0.576712	-0.0531167	-0.281597	-0.0197108	0.038433	0.693022	0.681442	0.0110608	-0.11473	0.810707	0.0845409	0.778946	0.736963	-0.0466453	0.302543	-0.104789	-0.0651502	0.173545	0.0666552	0.166431	0.179656	0.108525	0.23699	-0.055636	0.458212	-0.209956	-0.0703415	0.219233	0.329351	-0.0973309	-0.0523207	-0.00324986	0.0737009	0.213581	0.168412	-0.0214462	0.266209	0.690775	0.197643	0.559603
methyl 4-nonenoate	-0.341846	-0.123449	0.0793518	0.124856	-0.500433	-0.121163	-0.108825	-0.186538	-0.276909	-0.312362	0.382567	-0.269656	0.433743	0.252752	-0.287631	0.0633911	0.408956	-0.202101	-0.21989	0.57101	0.0419132	-0.157114	0.324371	0.669219	0.239826	0.216755	0.510539	0.384871	0.408868	0.201615	0.286152	0.289026	0.360006	-0.208435	0.244983	-0.300103	0.583491	0.335895	-0.211933	0.118188	0.157834	0.200111	-0.150764	0.330779	0.23169	0.236516	-0.380751	0.514289	0.188364
benzaldehyde	0.127325	0.821493	0.774499	-0.512021	0.451161	0.602099	0.580347	0.585975	-0.613442	0.777025	0.02595	0.00880656	0.156761	0.701915	0.545556	0.47301	-0.17698	0.51391	0.50788	-0.09496	0.3703	0.425162	-0.218165	-0.0932706	0.0912484	0.184533	-0.312883	-0.019131	-0.103411	-0.272822	-0.25819	0.00444256	-0.0400119	0.21442	-0.179885	0.226904	-0.00917746	0.172228	-0.683766	-0.143451	0.296234	0.255512	0.599873	-0.138077	-0.0867013	0.118682	0.505513	-0.384315	0.068185
linalool	-0.232021	-0.248192	-0.113952	-0.00547622	-0.550972	-0.303372	-0.3336	-0.407	-0.30745	-0.227777	0.484637	-0.325974	0.214762	0.22161	-0.434031	-0.177487	0.390975	0.0301124	-0.455615	0.40835	-0.397702	-0.401532	0.359127	0.367433	0.1499	0.463766	0.147832	0.407394	0.135758	-0.152362	0.0294424	0.204947	0.466273	-0.672934	0.376594	-0.244175	0.350618	0.248873	-0.262097	0.135097	0.0115242	0.368386	-0.211516	0.275844	0.37944	0.174077	-0.477593	0.201067	-0.0457905
pentanoic acid, 3-hydroxy-, methyl ester	-0.418682	0.0302317	-0.0560603	0.216558	-0.44738	-0.332689	-0.222304	-0.312046	-0.279921	-0.277174	0.43586	-0.207533	0.109278	0.294521	-0.328437	0.112747	0.0855812	0.0794923	-0.366143	0.192584	0.131627	-0.259624	0.231505	0.454457	0.395011	0.22104	0.481051	0.310619	0.336108	0.108694	0.0201736	0.0915245	0.410507	-0.284628	0.241107	-0.301494	0.403714	0.397855	-0.195907	0.0778247	0.215794	0.0621225	-0.388106	0.371601	0.169193	0.114009	-0.416377	0.505969	0.00564649
methyl decanoate	-0.481189	0.0908654	-0.0771586	0.209953	-0.422152	-0.416905	-0.262237	-0.385596	-0.350529	-0.232276	0.243589	-0.130253	0.0598954	0.347975	-0.39434	-0.0171218	-0.0278324	0.321905	-0.36089	0.00509943	0.0554969	-0.260533	0.206863	0.228441	0.453076	0.222164	0.376989	0.184481	0.356883	0.356354	0.167748	-0.0262808	0.205365	-0.112918	0.128365	-0.0785464	0.235996	0.302261	-0.266226	0.108744	0.286515	0.112355	-0.22352	0.387852	0.121985	0.046957	-0.4676	0.529616	0.0250781
β-copaene	0.184397	-0.248659	-0.256296	0.353138	0.174807	-0.171192	-0.124851	-0.267692	0.142746	-0.308447	0.15316	0.458208	0.352798	-0.00685126	-0.105334	-0.181737	0.169017	-0.0151681	-0.173603	0.093685	-0.236472	-0.118808	0.15731	-0.0630935	0.303802	0.0475698	-0.0974322	0.314761	0.0979635	-0.076056	0.0526396	0.103645	0.193806	0.159018	0.238159	0.133705	-0.084665	-0.00694769	0.174257	0.0267223	0.0396442	-0.0790379	0.0427028	-0.100013	-0.0847694	0.20135	-0.138313	-0.0849409	-0.0175701
caryophyllene	-0.360208	0.15482	-0.162948	0.232067	-0.493685	-0.144815	-0.0931008	-0.11977	-0.0219837	-0.219373	-0.0490905	-0.361817	0.163844	0.0670923	-0.23663	-0.0898374	0.274094	-0.130623	-0.212527	0.296195	0.366225	-0.144201	0.330808	0.193346	0.238572	0.117644	0.498342	0.124458	0.125428	0.348794	0.367975	0.179843	-0.0762256	-0.137503	-0.0449647	-0.0607992	0.0588191	0.112306	0.111169	0.220298	0.0620064	0.16347	-0.00482367	0.276435	0.433791	0.0747177	-0.267834	0.551558	-0.0601901
Z-undec-6-en-2-one	-0.509167	0.0184401	-0.129396	0.474103	-0.647433	-0.336975	-0.288652	-0.319059	-0.163264	-0.369667	0.0656268	-0.325043	0.243013	0.187022	-0.448795	-0.0129929	0.129159	0.125994	-0.259109	0.183915	0.149731	-0.302417	0.186227	0.477822	0.340944	0.0947278	0.534933	0.127221	0.226946	0.422666	0.263266	0.0254818	0.0345739	-0.184296	-0.0836333	-0.376544	0.385335	0.192355	-0.0671734	0.113881	0.300756	-0.0592531	-0.202083	0.367906	0.169906	0.0392749	-0.496959	0.636257	0.117188
cis-muurola-3,5-diene	-0.00517237	-0.134986	-0.195092	0.297514	-0.393998	-0.160715	-0.0476018	-0.252624	0.0276409	-0.309975	0.379088	-0.307468	0.359566	0.0406384	-0.101052	-0.0696161	0.304564	0.0398625	-0.11525	0.186712	-0.0612042	-0.0410744	0.321497	0.149653	0.0522534	0.156528	0.187124	0.539551	0.273174	0.0910011	0.168502	0.208058	0.402726	-0.28073	0.296912	0.0396793	0.113659	0.194	0.102957	-0.0987651	0.263017	0.0281034	-0.0545865	0.215842	0.167462	0.318766	-0.168465	0.172072	0.169304
4-decenoic acid, ethyl ester, (E)-	0.0381189	-0.26435	-0.152985	0.474823	-0.297129	-0.235337	-0.137106	-0.346702	0.147844	-0.336841	0.270063	-0.0324877	0.293742	-0.128516	-0.1838	-0.063762	0.145073	-0.0530952	-0.211167	-0.0199671	-0.195522	-0.161917	0.107237	0.237481	-0.00686019	-0.0929007	-0.111587	0.233339	0.0954967	-0.0200555	-0.0348809	-0.00820867	0.292696	-0.225828	0.142697	-0.211344	0.178467	0.11997	0.172388	-0.298417	0.219764	-0.282505	0.00669312	0.216618	-0.0185903	0.155414	-0.216759	0.0877134	0.19083
(E)-β-farnesene	0.169767	-0.216948	-0.196753	-0.0797908	0.165278	-0.182917	-0.214555	-0.156575	0.310201	0.105014	-0.17299	0.122308	-0.459525	-0.29841	0.046487	-0.206703	-0.420147	-0.275589	-0.167336	-0.390006	-0.192898	0.10793	-0.31935	-0.469119	-0.0799206	-0.524817	0.110859	-0.410547	0.0587536	0.107344	-0.0929721	-0.386817	-0.178875	0.20442	-0.0906209	0.172001	-0.573992	-0.105045	0.271703	-0.0548984	-0.384404	-0.205701	0.410073	0.0152464	-0.333552	-0.379006	0.0656495	-0.132058	-0.212505
humulene	-0.247014	0.0135323	-0.177326	0.395393	-0.438374	-0.177409	-0.0984567	-0.216936	0.151869	-0.232432	-0.127606	-0.281037	0.200974	-0.0944651	-0.200117	-0.133199	0.135415	-0.163836	-0.0679362	0.0627043	0.168975	-0.0228806	0.206205	0.10221	0.226558	-0.0563168	0.256995	0.153326	0.185282	0.531122	0.404088	0.0353135	-0.118242	0.0271141	-0.140921	0.0149256	-0.0105627	-0.0292667	0.251583	0.00910175	0.171958	-0.0602792	0.0232906	0.329122	0.0677891	0.0585608	-0.210178	0.527479	0.218543
γ-Muurolene	-0.182753	0.0423638	-0.129184	0.130463	-0.560095	-0.0848774	-0.0614036	-0.0913132	0.0140371	-0.208286	0.124134	-0.58683	0.176458	0.0495933	-0.129584	-0.0151761	0.27909	-0.132993	-0.184288	0.296316	0.214198	-0.0593978	0.342544	0.140884	0.053392	0.108251	0.557986	0.236787	0.179079	0.193818	0.276833	0.196524	0.100975	-0.321197	0.0929782	-0.14245	-0.0164407	0.152158	0.1083	0.0633442	0.110442	0.163699	0.186059	0.242855	0.475511	0.135514	-0.169283	0.370962	-0.0812916
germacrene D	0.401857	0.437739	0.572907	-0.493187	0.582413	0.80115	0.794027	0.859044	0.107511	0.730595	-0.062039	-0.0990975	-0.258071	-0.0795044	0.897727	0.607079	-0.167597	-0.074747	0.83253	-0.170249	0.512733	0.849858	-0.235741	-0.128499	-0.361848	-0.180082	-0.134755	-0.0270907	0.0333179	-0.10474	-0.107247	0.0875375	-0.0500537	0.479857	-0.115083	0.199245	-0.168877	0.200023	-0.00186867	-0.151578	-0.121771	0.0567943	0.398137	-0.0696599	-0.118088	0.118236	0.917493	-0.287016	0.347201
2-dodecanone	-0.350738	0.150565	0.251998	-0.0564896	-0.194766	-0.180261	-0.122086	-0.134825	-0.475113	0.144667	0.132109	-0.070121	-0.0723655	0.285751	-0.18833	-0.0633811	-0.157347	0.446701	0.0363102	-0.169818	-0.112488	-0.052716	-0.192732	0.204389	0.0789066	0.0739373	-0.0613586	-0.0853824	0.204173	0.314335	0.0175038	-0.243568	0.0539167	-0.0629186	0.0993203	0.152791	0.333554	0.226023	-0.459856	0.106688	0.194191	0.277992	-0.150117	0.283304	-0.17735	-0.144857	-0.248057	0.214072	0.420494
neoclovene	-0.217834	-0.00547714	-0.255374	-0.00392352	-0.390173	-0.250719	-0.260402	-0.233614	-0.219215	-0.266457	-0.00912162	-0.212443	0.166597	0.197077	-0.348468	-0.357406	0.290427	0.00122825	-0.415952	0.37756	0.0589117	-0.318144	0.281455	0.0367797	0.116394	0.170186	0.482173	-0.0231316	0.0714933	0.139994	0.277667	0.145972	-0.0682135	-0.235234	0.0679485	0.0354379	-0.00296909	0.0682237	-0.124337	0.329033	-0.0564939	0.271729	0.189112	0.102022	0.445962	0.0132169	-0.39412	0.20416	-0.365661
(Z,E)-α-farnesene	-0.0102294	-0.121948	-0.199677	0.339594	-0.440009	-0.202185	-0.0792094	-0.295767	0.0745476	-0.293429	0.347842	-0.360573	0.297172	-0.0039911	-0.111607	-0.0896447	0.219313	0.018275	-0.143413	0.0861907	-0.0729995	-0.0485477	0.26942	0.0985564	0.0036859	0.103453	0.165547	0.470711	0.229484	0.101528	0.117301	0.118025	0.362574	-0.327446	0.242486	0.0177594	0.0417202	0.146409	0.150176	-0.196135	0.305313	-0.0413584	-0.0334369	0.275669	0.0929501	0.255066	-0.168978	0.179018	0.189611
β-selinene	-0.161823	-0.139629	0.0487475	-0.313842	-0.054306	-0.103572	-0.143691	-0.0646819	-0.311439	-0.0846531	0.263851	0.0511173	-0.0255713	0.19424	-0.188779	-0.0814339	0.228027	-0.0502403	-0.289109	0.378318	-0.170982	-0.181474	0.132934	0.231548	0.0677893	0.203248	0.187883	0.0776891	0.199574	-0.10704	0.0527497	0.150308	0.229167	-0.172422	0.367077	0.00211818	0.250646	0.322833	-0.316574	0.451923	-0.294959	0.443767	0.0536546	0.0822668	0.42459	-0.0132351	-0.24328	0.0823053	-0.20417
α-selinene	-0.0435383	-0.0800089	0.0613793	-0.305875	0.0547102	0.000293392	-0.0128176	0.0339605	-0.203727	0.0188537	0.296801	0.0470756	-0.0699983	0.14197	-0.0166681	-0.00604976	0.231697	-0.0222802	-0.168028	0.302111	-0.125927	-0.0194863	0.160206	0.102958	0.0524754	0.211119	0.0848415	0.197831	0.225637	-0.131561	0.0566806	0.196028	0.282888	-0.105682	0.409666	0.133933	0.106369	0.388384	-0.218319	0.440581	-0.316455	0.464082	0.133042	0.102516	0.473456	0.0637774	-0.0668575	0.0137278	-0.161211
α-farnesene	-0.124538	-0.0825907	-0.0658	-0.206654	-0.0914006	-0.242292	-0.312916	-0.198214	-0.121197	0.144588	-0.0558492	-0.0473905	-0.359221	0.036297	-0.175266	-0.26793	-0.196501	0.0552945	-0.257368	-0.175608	-0.29161	-0.0338296	-0.130265	-0.295812	0.137235	-0.162339	0.213618	-0.235998	0.197567	0.271092	0.134078	-0.283429	-0.102034	0.017193	0.107188	0.269135	-0.346918	0.08079	-0.110922	0.293515	-0.340182	0.34988	0.423191	0.0826653	0.0891243	-0.352819	-0.194428	0.0867684	-0.182586
delta-cadinene	-0.201135	-0.0294379	-0.186652	0.164222	-0.558535	-0.208662	-0.175111	-0.232268	-0.0433266	-0.284721	0.207207	-0.470524	0.230482	0.106243	-0.23042	-0.133954	0.294263	-0.0909928	-0.320568	0.311408	0.0907151	-0.161017	0.351169	0.10397	0.113923	0.121671	0.536429	0.254017	0.220831	0.169402	0.266843	0.168966	0.172628	-0.350918	0.211038	-0.044905	-0.029342	0.15723	0.0679163	0.0829219	0.113149	0.216018	0.16111	0.21758	0.438136	0.12264	-0.295569	0.334308	-0.124353
γ-cadinene	-0.202836	-0.0918361	-0.253749	0.241515	-0.632553	-0.288674	-0.245768	-0.344711	-0.0495314	-0.366474	0.228779	-0.486287	0.334035	0.123943	-0.308354	-0.196613	0.302473	-0.0237838	-0.357048	0.295389	-0.00347267	-0.243477	0.353555	0.0984245	0.126653	0.122833	0.481438	0.293509	0.195799	0.155309	0.241084	0.148769	0.199987	-0.432353	0.207151	-0.0605779	-0.0112321	0.0996313	0.0674656	0.0212263	0.189161	0.146566	0.140145	0.191259	0.372749	0.152122	-0.376491	0.299929	-0.10659
benzoic acid, 2-hydroxy-, methyl ester	-0.115059	0.00664608	0.185119	-0.43998	0.216998	0.0415812	-0.0355922	0.106758	-0.0464627	0.290069	0.0268788	0.121968	-0.215201	-0.0699789	0.111483	-0.0937286	-0.167533	0.067896	0.137959	-0.152602	-0.199726	0.0150682	-0.430962	-0.306476	-0.394085	-0.30483	-0.328538	-0.24664	-0.20327	-0.252349	-0.306386	-0.305193	-0.0170587	-0.170588	0.359592	0.657887	-0.24101	-0.184201	-0.000625416	0.181942	-0.426254	0.470405	0.0448581	-0.523832	-0.107613	-0.398489	0.0717302	-0.304454	0.139362
selina-3,7(11)-diene	-0.583353	0.19453	0.136735	0.0151074	-0.280351	-0.0968955	-0.0626825	-0.0334472	-0.140316	0.150791	-0.0532101	-0.149041	-0.259039	0.128881	-0.208149	0.119188	0.0719519	0.0285943	-0.144147	0.127747	0.141312	-0.0442909	0.203925	0.235851	0.289638	0.33288	0.220721	0.0367087	0.196606	0.418231	0.319021	0.0753175	-0.0907468	0.0474839	-0.0839101	-0.0376462	0.106186	0.32315	-0.108566	0.398874	-0.124817	0.387967	-0.153304	0.586994	0.351156	-0.0475355	-0.189127	0.690123	0.161818
cadinene isomer	-0.132168	-0.00167025	-0.153915	0.161655	-0.551809	-0.132657	-0.0902734	-0.179212	-0.0188829	-0.247142	0.227179	-0.540706	0.301628	0.100733	-0.14083	-0.0620176	0.283623	-0.0859636	-0.200971	0.288615	0.134626	-0.0851735	0.326494	0.117692	0.0802699	0.0893568	0.506673	0.315453	0.199877	0.130907	0.214589	0.180082	0.204123	-0.364742	0.17966	-0.0759709	-0.0173783	0.137806	0.086336	-0.0152196	0.171247	0.140037	0.196598	0.187381	0.357482	0.184592	-0.205032	0.28632	-0.035774
2-tridecanone	-0.143349	0.123113	0.219228	-0.0360805	-0.165422	-0.192953	-0.143539	-0.193692	-0.470498	0.119244	0.271646	-0.0398964	-0.0057566	0.282191	-0.163992	-0.099865	-0.142997	0.477005	-0.10814	-0.241979	-0.219571	-0.168987	-0.252146	0.134616	-0.0923446	-0.0294911	-0.292675	-0.116082	0.0151575	-0.0771315	-0.262776	-0.295658	0.198572	-0.322617	0.179139	0.100489	0.284087	0.201505	-0.463545	-0.112088	0.201839	0.138674	0.0135871	0.0915439	-0.100791	-0.158226	-0.235997	-0.133188	0.178233
nerol	0.500215	0.341528	0.591285	-0.307764	0.534328	0.830433	0.830579	0.862601	0.164385	0.496438	0.264996	-0.0381696	-0.030578	-0.0997793	0.887192	0.642686	0.194249	-0.336075	0.655957	0.173754	0.606647	0.793793	0.107493	0.102443	-0.260853	0.0333818	-0.0845463	0.22137	0.168774	-0.27854	-0.00593041	0.409705	0.265505	0.36235	0.254756	0.0558615	0.0424877	0.380266	0.087324	-0.224596	0.0280606	0.188094	0.0901086	0.00934892	0.194534	0.377262	0.85526	-0.258685	0.289757
geraniol	-0.0771071	-0.184896	-0.375758	-0.0525869	-0.315881	-0.428694	-0.469159	-0.397453	-0.0137651	-0.0666725	0.0319139	-0.239407	-0.344744	-0.0293561	-0.276015	-0.451968	-0.201022	0.0848746	-0.478996	-0.174717	-0.300344	-0.25532	-0.151063	-0.37393	-0.243329	-0.208162	0.400416	-0.302692	0.00367669	0.0137524	-0.0831313	-0.318728	-0.0288512	-0.34003	0.0523251	0.199604	-0.430292	-0.0468842	0.0333594	0.0399749	-0.230602	0.0400981	0.221656	0.0265883	-0.054567	-0.352078	-0.302698	-0.114299	-0.404501
benzenemethanol	0.0294736	-0.165916	-0.220905	-0.392565	0.0895148	-0.118249	-0.121445	-0.104912	0.103018	-0.0113818	-0.220079	-0.0109915	-0.326321	-0.246169	-0.0565622	-0.216972	-0.273224	-0.156653	-0.0760143	-0.242773	-0.227633	-0.149484	-0.308807	-0.304734	-0.499579	-0.2985	-0.255104	-0.273239	-0.32747	-0.209406	-0.299651	-0.268464	-0.157992	-0.204851	-0.185027	0.232742	-0.171068	-0.474359	0.0939205	-0.102417	-0.321249	-0.24595	-0.156687	-0.412162	-0.293085	-0.360669	0.00542375	-0.28373	-0.290975
benzeneethanol	0.0966443	0.455721	0.749461	-0.837635	0.514835	0.550991	0.526287	0.61201	-0.52768	0.709864	0.256029	0.0908941	-0.18558	0.350195	0.55665	0.41624	-0.148832	0.0543726	0.451012	0.0266442	0.269892	0.485735	-0.350926	0.138882	-0.265738	-0.0624865	-0.0813604	-0.0921138	0.0989098	-0.291844	-0.307824	-0.0524762	0.19203	0.191141	0.235104	0.332804	0.208227	0.319492	-0.580668	0.048053	-0.214114	0.476986	0.302047	-0.182483	-0.12913	-0.096405	0.481793	-0.270207	0.243543
caryophyllene oxide	-0.29805	0.0816932	-0.224847	-0.263447	-0.32895	-0.303946	-0.379313	-0.227256	-0.112853	0.102677	-0.337568	-0.317328	-0.461784	-0.0773936	-0.302892	-0.425605	-0.291961	-0.0379079	-0.300699	-0.260652	-0.0819145	-0.235503	-0.279348	-0.319224	-0.211103	-0.313774	0.294166	-0.484333	-0.20114	0.228151	-0.00764449	-0.454937	-0.377162	-0.272312	-0.223544	0.287075	-0.342254	-0.348679	-0.00729892	0.142614	-0.346843	0.160848	0.161889	-0.177786	-0.0384959	-0.622212	-0.279337	0.129294	-0.327079
humulene epoxide	-0.175357	0.0677811	-0.132589	0.276165	-0.403993	-0.190755	-0.152503	-0.222935	0.16332	-0.0418532	-0.256455	-0.342835	-0.0131429	-0.174056	-0.159549	-0.226342	-0.113867	-0.0829707	-0.046121	-0.24761	0.0375082	-0.0379005	-0.0972614	-0.131272	-0.0490235	-0.291262	-0.0137654	-0.147684	-0.0563647	0.396052	0.153313	-0.260647	-0.263739	-0.12423	-0.274685	0.121553	-0.203468	-0.211803	0.239281	-0.152891	0.100302	-0.153767	0.187106	0.191499	-0.105598	-0.210681	-0.143406	0.261191	0.155975
[truncated: 54 more columns]

## Sheet: Table S2
Table S2. Published and cloned Humulus lupulus terpene synthase genes
The content of each column is as follows:
Genbank ID: Genbank identifier
ChloroP: Chlorplast targeting prediction (Y=Yes, N=No)/Type: predicted mono- or sesquiterpene synthase
Protein (aa): Predicted amino acid length
DNA: DNA sequence of the open reading frame;
Length (nt): DNA sequence length in nucleotide base pairs
A. Published hops TPS gene models
Gene/-allele	Genbank ID	Cultivar	ChloroP/Type				Protein (aa)	Reference	Product
HlMTS1-Phx	EU760348	Phoenix	Y/monoterpene				585	Wang et al. 20081	Unknown
HlMTS2-Phx	EU760349	Phoenix	Y/monoterpene				613	Wang et al. 20081	ß-myrcene
HlSTS1-Phx	EU760350	Phoenix	N/sesquiterpene				563	Wang et al. 20081	α-humulene/ß-caryophyllene (3:1)
HlSTS2-Phx	EU760351	Phoenix	N/sesquiterpene				563	Wang et al. 20081	germacrene A
B. 'Cascade' TPS gene models for cloning
Gene/model	ID	Cultivar	ChloroP/Type	DNA	Length (nt)	Protein	Protein (aa)	Reference	Notes
HlTPS1	000576F.g12.t3	Cascade	Y/monoterpene	ATGCAGTTCTTGGCGGTTCACCAATTTTCTCCATCATCAGTCTCTATTTGCAGTAGTAATTTTAGTAGTCGACTTAGACCAAAAAAATATAATAGTACTATTATTACTACTNNNNNNNNNNNNNNNNNNNNNNNNNNNNNNNNTTGCTACCCCACCCAATATTGTACCGTGGTCAATAGGACTGGTTCTAATCCTATTGATCGAAGATCAGCCAACTATGAACCTTCCATTTGGTCTTTTGATTATATTCAGTCTCTTACAAGCCAATATAAGGGCGAGCCCTATACAAGTCGAGCGAATAAGCTCGAGGGAGATGTGAAAAGGATGCTTGTTGAGATGGAAAACTCTTTAGCTCAACTTGAGCTCATTGATACATTGCAAAGACTTGGATTATCTTAC…	1941	MQFLAVHQFSPSSVSICSSNFSSRLRPKKYNSTIITTXXXXXXXXXXXCYPTQYCTVVNRTGSNPIDRRSANYEPSIWSFDYIQSLTSQYKGEPYTSRANKLEGDVKRMLVEMENSLAQLELIDTLQRLGLSYRLEDEIKTILEKKNPYNMNNPNYNLYAIALEFRLLRQHSYAVPQGIYTLTFYSNIYIQEIFNIFKDETGKFKASISDDIMGVLALYEASFYEKKGKPILEEARVFSTECLKNYXXXXXXXXXXXXXXXQVVSHALELPLHWRTTRTEAKWFIHLYEKKQDMNPTLLEFAKLDFNMIQSTHHEELKHIFRWWKHTKLGEKLNFARDRLMECFLWKVGVRFEPKFSYFRTITAKLYELITLIDDIYDVYGTLDELELFTKAVERLVQS…	647	Padgitt-Cobb et al. 20212	undefined nucleotide (N) stretches
HlTPS2	001370F.g12.t1	Cascade	Y/monoterpene	ATGTCTTCGACTTTGTCTTTCTCATTTACTACTCTGTTTTCACTAAAGCCAATATCAACATCAACCACAAGAAAAAACCGAGTCCTCCGATCAAAGAAACCCTCTTTCAAAGTAATCTTCAGTGAGCAAAGACGCTCAGCTAGTTACCATCCTACCATCTGGGAAACTAAACACATCGATTCTTTCTTTACTCCCTATAATTATGAGTTACACTCTGAACGACTAGAGGAGTTGAAACAACTTACTCGTAGTTCACTTAGAGCCAGAAAAGACTCTTGTACACTCTTGAAGCTAATTGATTCGATCCAAAGATTGGGAGTGGAGTATCACTTCGAAAATGAGATCGAAGAAGCTGTTTCTTTGATTTATGCAGATGATGATCAAACTAGTAATCTCTAC…	1767	MSSTLSFSFTTLFSLKPISTSTTRKNRVLRSKKPSFKVIFSEQRRSASYHPTIWETKHIDSFFTPYNYELHSERLEELKQLTRSSLRARKDSCTLLKLIDSIQRLGVEYHFENEIEEAVSLIYADDDQTSNLYITALRFRILRQHGLFVGSDVFDRFRGKDGRFLDSLSSNVHGILSLYEASHLGMPEENVLEEAKSFTTKMLKYFSAGKMDSFLSKQVKQSLEVPLYWRMPRFETRNFIDLYQMDEAKSATLLELAQLDYNLVQSLHQNELKELGRWWRDLGFKENLPFARDRVMENYLWAMGILSEPHFSKCRIGLTKFVCILTAIDDVYDIYGSLDELELFTNAVNSWDIMAIRDEFPLYMKICYLGMLNFGNELIYDVLKNHGLNILPYIKEEWL…	589	Padgitt-Cobb et al. 20212
HlTPS3	004063F.g22.t1	Cascade	N/sesquiterpene	ATGGAAACACAAAAGAAGTCTCATGAACTAATCTTTGATCAAAGACGTTCAGCCAATTATACTCCAACCATTTGGAAATATGATTTCCTAGAGTCTCTTAACAACAAATATGATAGTGAAGAGTACAAAATGCAGGCTGAGAAGCTTATCGAGGATGTGAGGTATAATATTGTTGAAACTAAGGACTTGAAGACTAAGCTAGAGCTGATTAACACCATCAGAAAACTAGGCTTGACATATCATTTCGAGGACCAAATCAAGAAAGCTCTCGACACAATATCATCATCTTCTAATAATTACCACTATAACAGCATTGATATCAAATATCCCCTCCTAGGAGAGGATCTCTTTCTTACTTCATTATATTTCAGGCTCCTTAGGCTACATGGATATCAAGTT…	1761	METQKKSHELIFDQRRSANYTPTIWKYDFLESLNNKYDSEEYKMQAEKLIEDVRYNIVETKDLKTKLELINTIRKLGLTYHFEDQIKKALDTISSSSNNYHYNSIDIKYPLLGEDLFLTSLYFRLLRLHGYQVSQDMFIGYKAVDCRKGRHKITSAEVKVMIELSEASDVAFECENTLIEAKACAEENLKFTFSNIDGLSCNNKYLRKHVAHALELPPHWRVQWFDVKWQIEAHEHGGENNTHTDSSTTSLLVDLAKLNFNMVQASLQKDIRELSSWWKNLGLSEKLDFARDRLVESFMCTVGLAFQPEYKCLRKCLAKVVNFVLIVDDVYDVYGSLEELRHFTNAVDRWDVRETQKLPECMKICFQALYHTTCEIAEEIENENGCKLVLLPHLKKAWA…	587	Padgitt-Cobb et al. 20212
HlTPS4	001920F.g4.t1	Cascade	N/sesquiterpene	ATGGAAACACAAAGGAAGTCTCATGAACTAATCTTTGATCATGAATCTCATCATGATCAAAGACGTTCAGCCAATTATACGCCAACCATTTGGAAATATGATTTCCTGGAGTCTCTTAACAACAAATATGATAGTGAAGAGTACAAAATGCAGGCTGAGAAGCTTATCGAGGATGTGAGGTATAATATTGTTGAAACGAAGGACTTGAAGACTAAGCTAGAGCTGATTAACACCATCAGAAAACTAGGCTTGACATATCATTTCGAGGACCAAATCAAGAAAGCTCTCGACACAATATCATCATCTTCTAATATTGATATCAAATATCCCCTCCTAGGAGAGGATCTCTATCTTACTTCATTATATTTCAGGCTCCTTAGGCTACATGGATATCAAGTT…	1692	METQRKSHELIFDHESHHDQRRSANYTPTIWKYDFLESLNNKYDSEEYKMQAEKLIEDVRYNIVETKDLKTKLELINTIRKLGLTYHFEDQIKKALDTISSSSNIDIKYPLLGEDLYLTSLYFRLLRLHGYQVSQGXXXXXXXXXXXXXXXNNMFIGYKAVDCRKGRHKITSAEVKVMIELSEASDVAFECENTLIEAKVCAEENLKFTFSNIDGISCNNNKYLPKHVAHALELPPHWRVQWFDVKWQIEAHEHGGENNINTDSSTTSLLVDLAKLNFNMVQATLQKDIRELSSWWKNLGLSEKLDFARDRLVESFMCTVGLAFQPEYKCLRKCLAKVVNFVLIVDDVYDVYGSLEELRHFTNAVDRWDVRETQKLPECMKICFQALYDTTCEIAEEIE…	564	Padgitt-Cobb et al. 20212	undefined nucleotide (N) stretches
C. Novel TPS alleles cloned from ripe cone cDNA
Gene/model (Allele)	Accession/Genbank ID	Cultivar	ChloroP/Type	DNA	Length (nt)	Protein	Length (aa)	Reference/Genbank ID:	Notes
HlMTS1 (HlMTS1-Wai-a)		Wai-iti	Y/monoterpene	ATGTCACTTTCAGGAGTGCCATTATCGGCTGGCCTGGCCCCTTCTCCATCCAACAAACCAACTAACGGCAAAGGTCAAAATATTGTTAGGCGATCCGGCAATTACAAACCGGCACTTTGGGATTATGATTATCTCCAATCACTCCCAACATTATATGCGGGTGAAACTATATTAGATGAAGCAAGAGATTTCTCAACAAAACACCTCCAAAAATATGTGATGATGAGGCATAATAATAATAGTAAAGATCAAAGTGTTGATGATGATGATGATGATGATCTTGTCATATTAGTAGAGCATGCCTTGGAGCTTCCAATGCACTGGAGAATGATAAGGTTGGAGGCTAAGTGGTTTATTGATGTATACAGCAAAAGACGTGATGACATGAATCCCACTTTT…	1377	MSLSGVPLSAGLAPSPSNKPTNGKGQNIVRRSGNYKPALWDYDYLQSLPTLYAGETILDEARDFSTKHLQKYVMMRHNNNSKDQSVDDDDDDDLVILVEHALELPMHWRMIRLEAKWFIDVYSKRRDDMNPTFLELAQIDFNLLQSTYQEDLKHVSRWWSTCKLGERLPFCRDRLVEVFLLAVALKYEAEFGYARRLLTKIGVLVTLMDDIYDVYGTLDELKLLEDAIERWNINELDQLPEYMKIFFVAMYNVVNEIAYDVLKENEILIVKYLKRAWMDACKSYMVEAKWYYSGYTPSLEEYLENGLISITIPLDLIFLYCLTTSPITEDSMEYLLQYPTILGLSGTLFRLVDDLATSSDELKRGDNPKSIQCYMHESGVCENDSREYIKNLISETWKQ…	459	This work	Deletion of 128 AA
HlMTS1 (HlMTS1-Wai-b)		Wai-iti	Y/monoterpene	ATGTCACTTTCAGGAGTGCCATTATCGGCTGGCCTGGCCCCTTCTCCATCCAACAAACCAACTAACGGCAAAGGTCAAAATATTGTTAGGCGATCCGGCAATTACAAACCGGCACTTTGGGATTATGATTATCTCCAATCACTCCCAACATTATATGCGTGGATGGATGCATGTAAAAGCTACATGGTGGAGGCAAAGTGGTATTATAGTGGATACACACCAAGCTTGGAAGAATATCTTGAGAATGGGTTGATATCAATTACAATACCCTTAGATCTAATCTTTCTTTATTGCTTAACTACAAGTCCAATTACAGAAGACTCCATGGAGTACTTGCTTCAGTATCCCACCATTTTAGGTCTCTCAGGAACCCTTTTTCGACTCGTAGATGATTTGGCA…	708	N/A	N/A	This work	Deletion/truncated
HlMTS1 (HlMTS1-Wai-c)		Wai-iti	Y/monoterpene	ATGTCACTTTCAGGAGTGCCATTATCGGCTGGCCTGGCCCCTTCTCCATCCAACAAACCAACTAACGGCAAAGGTCAAAATATTGTTAGGCGATCCGGCAATTACAAACCGGCACTTTGGGATTATGATTATCTCCAATCACTCCCAACATTATATGCGTGGATGGATGCATGTAAAAGCTACATGGTGGAGGCAAAGTGGTATTATAGTGGATACACACCAAGCTTGGAAGAATATCTTGAGAATGGGTTGATATCAATTACAATACCCTTAGATCTAATCTTTCTTTATTGCTTAACTACAAGTCCAATTACAGAAGACTCCATGGAGTACTTGCTTCAGTATCCCACCATTTTAGGTCTCTCAGGAACCCTTTTTCGACTCGTAGATGATTTGGCA…	708	N/A	N/A	This work	Deletion/truncated
HlMTS2 (HlMTS2-Wai-a)	OQ096016	Wai-iti	Y/monoterpene	ATGCAGTGCATGGCTGTTCACCAATTTGCTCCATTATTATCACTCCTTAATTGCAGTAGAATTAGTAGTGATTTTGGTAGACTTTTTACACCAAAAACATCTACAAAGTCAAGATCAAGTACTTGTCACCCCATCCAATGTACTGTGGTCAATAATACTGATCGAAGATCAGCCAACTATGAACCCTCTATTTGGTCTTTTGATTACATTCAGTCTCTTACAAGCCAATATAAGGGAAAATCCTATTCAAGTCGACTAAATGAGTTGAAGAAAGAGGTGAAAATGATGGAAGATGGGACGAAAGAATGTTTGGCTCAACTCGACCTAATCGATACATTGCAAAGACTTGGAATATCTTATCATTTCGAGGATGAAATAAACACTATTTTAAAAAGAAAG…	1839	MQCMAVHQFAPLLSLLNCSRISSDFGRLFTPKTSTKSRSSTCHPIQCTVVNNTDRRSANYEPSIWSFDYIQSLTSQYKGKSYSSRLNELKKEVKMMEDGTKECLAQLDLIDTLQRLGISYHFEDEINTILKRKYINIQNNINHNYNLYSTALQFRLLRQHGYLVTQEVFNAFKDETGKFKTYLSDDIMGVLSLYEASFYAMKHENVLEEARVFSTECLKEYMMKMEQNKVLLDHDLDHNDNFNVNHHVLIINHALELPLHWRITRSEARWFIDVYEKKQDMDSTLLEFAKLDFNMVQSTHQEDLKHLSRWWRHSKLGEKLNFARDRLMEAFLWEVGLKFESEFSHFKRMSARLFVLITIIDDIYDVYGTLEELELFTKAVERWDVKAINELPDYMKMPF…	613	This work	Clone HlMTS2-Cs-a HlMTS2-14 contained nine nucleotide changes compared to HlMTS2 (Table S4A).(EU760349).
HlMTS2 (HlMTS2-Wai-b)	OQ096017	Wai-iti	Y/monoterpene	ATGCAGTGCATGGCTGTTCACCAATTTGCTCCATTATTATCACTCCTTAATTGCAGTAGAATTAGTAGTGATTTTGGTAGACTTTTTACACCAAAAACATCTACAAAGTCAAGATCAAGTACTTGTCACCCCATCCAATGTACTGTGGTCAATAATACTGATCGAAGATCAGCCAACTATGAACCCTCTATTTGGTCTTTTGATTACATTCAGTCTCTTACAAGCCAATATAAGGGAAAATCCTATTCAAGTCGACTAAATGAGTTGAAGAAAGAGGTGAAAATGATGGAAGATGGGACGAAAGAATGTTTGGCTCAACTCGACCTAATCGATACATTGCAAAGACTTGGAATATCTTATCATTTCGAGGATGAAATAAACACTATTTTAAAAAGAAAG…	1839	MQCMAVHQFAPLLSLLNCSRISSDFGRLFTPKTSTKSRSSTCHPIQCTVVNNTDRRSANYEPSIWSFDYIQSLTSQYKGKSYSSRLNELKKEVKMMEDGTKECLAQLDLIDTLQRLGISYHFEDEINTILKRKYINIQNNINHNYNLYSTALQFRLLRQHGYLVTQEVFNAFKDETGKFKTYLSDDIMGVLSLYEASFYAMKHENVLEEARVFSTECLKEYMMKMEQNKVLLDHDLDHNDNFNVNHHVLIINHALELPLHWRITRSEARWFIDVYEKKQDMDSTLLEFAKLDFNMVQSTHQEDLKHLSRWWRHSKLGEKLNFARDRLMEAFLWEVGLKFEPEFSYFKRISARLFVLITIIDDIYDVYGTLEELELFTKAVERWDVNAINELPEYMKMPF…	613	This work	Clone HlMTS2-Cs-b HlMTS2-8 has five nucleotide substitutions compared to HlMTS2 (Table S4A). (EU760349).
HlSTS1 (HlSTS1-Wai-a)	OQ096018	Wai-iti	N/sesquiterpene	ATGTCCACTCAAATCTTAGCATCATCATCTCAAAATGAAAAAATACATAAAATTCTTCGGCCAACAAAAAAATTTCAACCACCTGTTTGGGGTGAGCGATTCTTACATTACAATATTTCAGAACAAGAATTGCGGTATAAACAACAGCAAGTTGAGGAACTAAAAGAAGTGGTAAAAAAAGAAATATTTGGAGAATCTGCATATGATGTTTCTCATCAATTGAAATTAATCAACGTCGTCGAACGTTTAGGATTGTCCTATCATTTTGAAAGTGAAATAGAAAATGAGCTAGAAAGCATTTATAATAAAAGTGTTGATCAAAATTACATTTTGAAAGATGAGAATTTACATGATGCTTCCCTTCGGTTTAGACTTCTACGACAACATGGATTTAGGGTT…	1689	MSTQILASSSQNEKIHKILRPTKKFQPPVWGERFLHYNISEQELRYKQQQVEELKEVVKKEIFGESAYDVSHQLKLINVVERLGLSYHFESEIENELESIYNKSVDQNYILKDENLHDASLRFRLLRQHGFRVSSPDIFEKFKDEDGNFKECLVSDTIGLLSLYEASHLSCVGENILDEALAFTTTHLTEFLANKKEHDDPLSKEISQALERPLRKSLERLAARHFISIYENETSHNKVLLQLAKLDFNLLQSIHKKELSEISRWWKESDFVLKFPFARERIVELYLWILGAYYEPQYSMARNVLTKIIAFASLADDIYDEYGTFEELELLTEAVERWDIYIIDKLNPEYLQTFYKELLNSYEEFEQELPKEETYRVHYAKERFKELLRSYLEEAWWLK…	563	This work	HlSTS1-Wai-a showed 99% protein identity to HlSTS1-Phx (Table S4A). (Genbank: EU760350).
HlTPS1 (HlTPS1-Wai-a)		Wai-iti	Y/monoterpene	ATGCAGTTCTTGGCGGTTCACCAATTTTCTCCATCATCAGTCTCTATTTGCAGTAGTAATTTTAGTAGTCGACTTAGACCAAAAAAATCTAATAGTACTATTATTATTACTACTGCAAGAGCAAGGGCAATATCAAGATCAAGTGCTTGCTACCCCACTCAATGTACCGTGGTCAATAGGACTGGTTCTAATCCTATTGAGCGAAGATCAGCCAACTATGAACCTTCCATTTGGTCTTTTGATTATATTCAGTCTCTTACAAGCCAATATAAGGGCGAGCCCTATACAAGTCGAGCGAATAAGCTCGAAGGAGATGTGAAAAGGATGCTTGTTGAGATGGAAAACTCTTTAGCTCAACTTGAGCTCATTGATACATTGCAAAGACTTGGATTATCTTAC…	1710	MQFLAVHQFSPSSVSICSSNFSSRLRPKKSNSTIIITTARARAISRSSACYPTQCTVVNRTGSNPIERRSANYEPSIWSFDYIQSLTSQYKGEPYTSRANKLEGDVKRMLVEMENSLAQLELIDTLQRLGLSYRLEDEIKTILEKKNPYNMNNPNYNLYAIALEFRLLRQHGYAVPQEIFNIFKDETGKFKASISDDIMGVLALYEASFYEKKGESILEEARVFSTECLKNYLMNNNDHDYNYNYNIQVVSHALELPLHWRTTRTEAKWFIHVYEKKQDLNSTLLEFAKLDFNMIQSTHHEELKHIFRWWRHTKLGEKLNFARDRLMECFLWKELELFTKAVERWDVKMINELPDYMKMPFLVLHNTINEMVFEVLRDQDIAINTEYLKKTWVDMCRSF…	570	This work	Truncated
HlTPS1 (HlTPS1-Wai-b)		Wai-iti	Y/monoterpene	ATGCAGTTCTTGGCGGTTCACCAATTTTCTCCATCATCAGTCTCTATTTGCAGTAGTAATTTTAGTAGTCGACTTAGACCAAAAAAATCTAATAGTACTATTATTATTACTACTGCAAGAGCAAGGGCAATATCAAGATCAAGTGCTTGCTACCCCACTCAATGTACCGTGGTCAATAGGACTGGTTCTAATCCTATTGAGCGAAGATCAGCCAACTATGAACCTTCCATTTGGTCTTTTGATTATATTCAGTCTCTTACAAGCCAATATAAGGGCGAGCCCTATACAAGTCGAGCGAATAAGCTCGAAGGAGATGTGAAAAGGATGCTTGTTGAGATGGAAAACTCTTTAGCTCAACTTGAGCTCATTGATACATTGCAAAGACTTGGATTATCTTAC…	1822	N/A	N/A	This work	Premature stop
HlTPS1 (HlTPS1-Wai-c)		Wai-iti	Y/monoterpene	ATGCAGTTCTTGGCGGTTCACCAATTTTCTCCATCATCAGTCTCTATTTGCAGTAGTAATTTTAGTAGTCGACTTAGACCAAAAAAATCTAATAGTACTATTATTACTACTACTGCAAGAGCAAGGGCAATATCAAGATCAAGTGCTTGCTACCCCACCCAATGTACTGTGGTCAATAGGACTGGTTCTAATCCTATTGATCGAAGATCAGCCAACTATGAACCTTCCATTTGGTCTTTTGATTATATTCAGTCTCTTACAAGCCAATATAAGGGCGAGCCCTATACAAGTCGAGTGAATAAGCTCGAGGGAGATGTGAAAAGGATGCTTGTTGAGATGGAAAACTCTTTAGCTCAACTTGAGCTCATTGATACATTGCAAAGACTTGGATTATCTTAC…	1822	N/A	N/A	This work	Premature stop
HlTPS1 (HlTPS1-Wak-a)	OQ096019	Wakatu	Y/monoterpene	ATGCAGTTCTTGGCGGTTCACCAATTTTCTCCATCATCAGTCTCTATTTGCAGTAGTAATTTTAGTAGTCGACTTAGACCAAAAAAATCTAATAGTACTATTATTACTACTACTGCAAGAGCAAGGGCAATATCAAGATCAAGTGCTTGCTACCCCACCCAATGTACTGTGGTCAATAGGACTGGTTCTAATCCTATTGATCGAAGATCAGCCAACTATGAACCTTCCATTTGGTCTTTTGATTATATTCAGTCTCTTACAAGCCAATATAAGGGCGAGCCCTATACAAGTCGAGTGAATAAGCTCGAGGGAGATGTGAAAAGGATGCTTGTTGAGATGGAAAACTCTTTAGCTCAACTTGAGCTCATTGATACATTGCAAAGACTTGGATTATCTTAC…	1821	MQFLAVHQFSPSSVSICSSNFSSRLRPKKSNSTIITTTARARAISRSSACYPTQCTVVNRTGSNPIDRRSANYEPSIWSFDYIQSLTSQYKGEPYTSRVNKLEGDVKRMLVEMENSLAQLELIDTLQRLGLSYRLEDEIKTILEKKNPYNMNNPNYNLYAIALEFRLLRQHGYAVPQEIFNIFKDETGKFKASISDDIMGVLALYEASFYEKKGESILEEARVFSTECLKNYLMNNNDHDYNYNYNIQVVSHALELPLHWRTTRTEAKWFIHVYEKKQDMNSTLLEFAKLDFNMIQSTHHEELKHIFRWWKHTKLGEKLNFARDRLMECFLWKVGVRFEPKFSYFRTITAKLYELITLIDDIYDVYGTLEELELFTKAVERWDVKMINELPDYMKMPFL…	607	This work
HlTPS1 (HlTPS1-Wak-b)	OQ096020	Wakatu	Y/monoterpene	ATGCAGTTCTTGGCGGTTCACCAATTTTCTCCATCATCAGTCTCTATTTGCAGTAGTAATTTTAGTAGTCGACTTAGACCAAAAAAATCTAATAGTACTATTATTATTACTACTGCAAGAGCAAGGGCAATATCAAGATCAAGTGCTTGCTACCCCACTCAATGTACCGTGGTCAATAGGACTGGTTCTAATCCTATTGAGCGAAGATCAGCCAACTATGAACCTTCCATTTGGTCTTTTGATTATATTCAGTCTCTTACAAGCCAATATAAGGGCGAGCCCTATACAAGTCGAGCGAATAAGCTCGAAGGAGATGTGAAAAGGATGCTTGTTGAGATGGAAAACTCTTTAGCTCAACTTGAGCTCATTGATACATTGCAAAGACTTGGATTATCTTAC…	1821	MQFLAVHQFSPSSVSICSSNFSSRLRPKKSNSTIIITTARARAISRSSACYPTQCTVVNRTGSNPIERRSANYEPSIWSFDYIQSLTSQYKGEPYTSRANKLEGDVKRMLVEMENSLAQLELIDTLQRLGLSYRLEDEIKTILEKKNPYNMNNPNYNLYAIALEFRLLRQHGYAVPQEIFNIFKDETGKFKASISDDIMGVLALYEASFYEKKGESILEEARVFSTECLKNYLMNNNDHDYNYNYNIQVVSHALELPLHWRTTRTEAKWFIHVYEKKQDLNSTLLEFARLDFNMIQSTHHEELKHIFRWWRHTKLGEKLNFARDRLMECFLWKVGVRFEPKFSYFRTITAKLYELITLIDDIYDVYGTLEELELFTKAVERWDVKMINELPDYMKMPFL…	607	This work
HlTPS2 (HlTPS2-Wai-a)	OQ096021	Wai-iti	Y/monoterpene	ATGTCTTCGACTTTGTCTTTCTCATTTACTACTCTGTTTTCACTAAAGCCAATATCAACATCAACCACAAGAAAAAACCGAGTCCTCCGATCAAAGAAACCCTCTTTCAAAGTAATCTTCAGTGAGCAAAGACGCTCAGCTAGTTACCATCCTACCATCTGGGAAACTAAACACATCGATTCTTTCTTTACTCCCTATAATTATGAGTTACACTCTGAACGACTAGAGGAGTTGAAACAACTTACTCGTAGTTCACTTAGAGCCAGAAAAGACTCTTGTACACTCTTGAAGCTAATTGATTCGATCCAAAGATTGGGAGTGGAGTATCACTTCGAAAATGAGATCGAAGAAGCTGTTTCTTTGATTTATGCAGATGATGATCAAACTAGTAATCTCTAC…	1767	MSSTLSFSFTTLFSLKPISTSTTRKNRVLRSKKPSFKVIFSEQRRSASYHPTIWETKHIDSFFTPYNYELHSERLEELKQLTRSSLRARKDSCTLLKLIDSIQRLGVEYHFENEIEEAVSLIYADDDQTSNLYITALRFRILRQHGLFVGSDVFDRFRGKDGRFLDSLSSNVHGILSLYEASHLGMPEENVLEEAKSFTTKMLKYFSAGKMDSFLSKQVKQSLEVPLYWRMPRFETRNFIDLYQMDEAKSATLLELAQLDYNLVQSLHQNELKELGRWWRDLGFKENLPFARDRVMENYLWAMGILSEPHFSKCRIGLTKFVCILTAIDDVYDIYGSLDELELFTNAVNSWDIMAIRDEFPLYMKICYLGMLNFGNELIYDVLKNHGLNILPYIKEEWL…	589	This work
HlTPS2 (HlTPS2-Cas-a)	OQ096022	Cascade	Y/monoterpene	ATGTCTTCGACTTTGTCTTTCTCATTTACTACTCTGTTTTCACTAAAGCCAATATCAACATCAACCACAAGAAAAAACCGAGTCCTCCGATCAAAGAAACCCTCTTTCAAAGTAATCTTCAGTGAGCAAAGACGCTCAGCTAGTTACCATCCTACCATCTGGGAAACTAAACACATCGATTCTTTCTTTACTCCCTATAATTATGAGTTACACTCTGAACGACTAGAGGAGTTGAAACAACTTACTCGTAGTTCACTTAGAGCCAGAAAAGACTCTTGTACACTCTTGAAGCTAATTGATTCGATCCAAAGATTGGGAGTGGAGTATCACTTCGAAAATGAGATCGAAGAAGCTGTTTCTTTGATTTATGCAGATGATGATCAAACTAGTAATCTCTAC…	1767	MSSTLSFSFTTLFSLKPISTSTTRKNRVLRSKKPSFKVIFSEQRRSASYHPTIWETKHIDSFFTPYNYELHSERLEELKQLTRSSLRARKDSCTLLKLIDSIQRLGVEYHFENEIEEAVSLIYADDDQTSNLYITALRFRILRQHGLFVGSDVFDRFRGKDGRFLDSLSSNVHGILSLYEASHLGMPEENVLEEAKSFTTKMLKYFSAGKMDSFLSKQVKQSLEVPLYWRMPRFETRNFIDLYQMDEAKSATLLELAQLDYNLVQSLHQNELKELGRWWRDLGFKENLPFARDRVMENYLWAMGILSEPHFSKCRIGLTKFVCILTAIDDVYDIYGSLDELELFTNAVNSWDIMAIRDEFPLYMKICYLGMLNFGNELIYDVLKNHGLNILPYIKEEWL…	589	This work
HlTPS2 (HlTPS2-Wak-a)	OQ096023	Wakatu	Y/monoterpene	ATGTCTTCGACTTTGTCTTTCTCATTTACTACTCTGTTTTCACTAAAGCCAATATCAACATCAACCACAAGAAAAAACCGAGTCCTCCGATCAAAGAAACCCTCTTTCAAAGTAATCTTCAGTGAGCAAAGACGCTCAGCTAGTTACCATCCTACCATCTGGGAAACTAAACACATCGATTCTTTCTTTACTCCCTATAATTATGAGTTACACTCTGAACGACTAGAGGAGTTGAAACAACTTACTCGTAGTTCACTTAGAGCCAGAAAAGACTCTTGTACACTCTTGAAGCTAATTGATTCGATCCAAAGATTGGGAGTGGAGTATCACTTCGAAAATGAGATCGAAGAAGCTGTTTCTTTGATTTATGCAGATGATGATCAAACTAGTAATCTCTAC…	1767	MSSTLSFSFTTLFSLKPISTSTTRKNRVLRSKKPSFKVIFSEQRRSASYHPTIWETKHIDSFFTPYNYELHSERLEELKQLTRSSLRARKDSCTLLKLIDSIQRLGVEYHFENEIEEAVSLIYADDDQTSNLYITALRFRILRQHGLFVGSDVFDRFRGKDGRFLDSLSSNVHGILSLYEASHLGMPEENVLEEAKSFTTKMLKYFSAGKMDSFLSKQVKQSLEVPLYWRMPRFETRNFIDLYQMDEAKSATLLELAQLDYNLVQSLHQNELKELGRWWRDLGFKENLPFARDRVMENYLWAMGILSEPHFSKCRIGLTKFVCILTAIDDVYDIYGSLDELELFTNAVNSWDIMAIRDEFPLYMKICYLGMLNFGNELIYDVLKNHGLNILPYIKEEWL…	589	This work
HlTPS2 (HlTPS2-Wak-b)	OQ096024	Wakatu	Y/monoterpene	ATGTCTTCGACTTTGTCTTTCTCATTTACTACTCTGTTTTCACTAAAGCCAATATCAACATCAACCACAAGAAAAAACCGAGTCCTCCGATCAAAGAAACCCTCTTTCAAAGTAATCTTCAGTGAGCAAAGACGCTCAGCTAGTTACCATCCTACCATCTGGGAAACTAAACACATCGATTCTTTCTTTACTCCCTATAATTATGAGTTACACTCTGAACGACTAGAGGAGTTGAAACAACTTACTCGTAGTTCACTTAGAGCCAGAAAAGACTCTTGTACACTCTTGAAGCTAATTGATTCGATCCAAAGATTGGGAGTGGAGTATCACTTCGAAAATGAGATCGAAGAAGCTGTTTCTTTTATTTATGCAGATGATGATCAAACTAGTAATCTCTAC…	1767	MSSTLSFSFTTLFSLKPISTSTTRKNRVLRSKKPSFKVIFSEQRRSASYHPTIWETKHIDSFFTPYNYELHSERLEELKQLTRSSLRARKDSCTLLKLIDSIQRLGVEYHFENEIEEAVSFIYADDDQTSNLYITALRFRILRQHGLFVGSDVFDRFRGKDGRFLDSLSSNVHGILSLYEASHLGMPEENVLEEAKSFTTKMLKYFSAGKMDSFLSKQVKQSLEVPLYWRMPRFETRNFIDLYQMDEAKSATLLELAQLDYNLVQSLHQNELKELGRWWRDLGFKENLPFARDRVMENYLWAMGILSEPHFSKCRIGLTKFVCILTAIDDVYDIYGSLDELELFTNAVNSWDIMAIRDEFPLYMKICYLGMLNFGNELIYDVLKNHGLNILPYIKEEWL…	589	This work	L121F
HlTPS3 (HlTPS3-Wak-a)	OQ096025	Wakatu	N/sesquiterpene	ATGGAAACACAAAAGAAGTCTCATGAACTAATCTTTGATCATGAATCTCATCATGATCAAAGACGTTCAGCCAATTATACGCCAACCATTTGGAAATATGATTTCCTGGAGTCTCTTAACAACAAATATGATAGTGAAGAGTACAAAATGCAGGCTGAGAAGCTTATCGAGGATGTGAGGTATAATATTGTTGAAACGAAGGACTTGAAGACTAAGCTAGAGCTGATTAACACCATCAGAAAACTAGGCTTGACATATCATTTCGAGGACCAAATCAAGAAAGCTCTCGACACAATATCATCATCTTCTAATATTGATATCAAATATCCCCTCCTAGGAGAGGATCTCTATCTTACTTCATTATATTTCAGGCTCCTTAGGCTACATGGATATCAAGTT…	1755	METQKKSHELIFDHESHHDQRRSANYTPTIWKYDFLESLNNKYDSEEYKMQAEKLIEDVRYNIVETKDLKTKLELINTIRKLGLTYHFEDQIKKALDTISSSSNIDIKYPLLGEDLYLTSLYFRLLRLHGYQVSQDMFIGYKAVDCRKGRHKITSAEVKVMIELSEASDVAFECENTLIEAKVCAEENLKFTFSNIDGISCNNNKYLPKHVAHALELPPHWRVQWFDVKWQIEAHEHGGENNINTDSSTTSLLVDLAKLNFNMVQATLQKDIRELSSWWKNLGLSEKLDFARDRLVESFMCTVGLAFQPEYKCLRKCLAKVVNFVLIVDDVYDVYGSLEELRHFTNAVDRWDVRETQKLPECMKICFQALYDTTCEIAEEIENENGCKLVLLPHLKKAW…	585	This work
HlTPS3 (HlTPS3-Wai-a)	OQ096026	Wai-iti	N/sesquiterpene	ATGGAAACACAAAAGAAGTCTCATGAACTAATCTTTGATCATGAATCTCATCATGATCAAAGACGTTCAGCCAATTATACGCCAACCATTTGGAAATATGATTTCCTGGAGTCTCTTAACAACAAATATGATAGTGAAGAGTACAAAATGCAGGCTGAGAAGCTTATCGAGGATGTGAGGTATAATATTGTTGAAACGAAGGACTTGAAGACTAAGCTAGAGCTGATTAACACCATCAGAAAACTAGGCTTGACATATCATTTCGAGGACCAAATCAAGAAAGCTCTCGACACAATATCATCATCTTCTAATATTGATATCAAATATCCCCTCCTAGGAGAGGATCTCTATCTTACTTCATTATATTTCAGGCTCCTTAGGCTACATGGATATCAAGTT…	1755	METQKKSHELIFDHESHHDQRRSANYTPTIWKYDFLESLNNKYDSEEYKMQAEKLIEDVRYNIVETKDLKTKLELINTIRKLGLTYHFEDQIKKALDTISSSSNIDIKYPLLGEDLYLTSLYFRLLRLHGYQVSQDMFIGYKAVDCRKGRHKITSAEVKVMIELSEASDVAFECENTLIEAKVCAEENLKFTFSNIDGISCNNNKYLPKHVAHALELPPHWRVQWFDVKWQIEAHEHGGENNTHTHSSTPSLLVDLAKLNFNMVQATLQKDIRELSSWWKNLGLSEMLDFARDRLVESFMCTVGLAFQPEYKCLRKCLAKVVNFVLIVDDVYDVYGSLEELRHFTNAVDRWDVRETQKLPECMKICFQALYDTTCEIAEEIENENGCKLVLLPHLKKAW…	585	This work
HlTPS3 (HlTPS3-Cas-a)	OQ096027	Cascade	N/sesquiterpene	ATGGAAACACAAAGGAAGTCTCATGAACTAATCTTTGATCATGAATCTCATCATGATCAAAGACGTTCAGCCAATTATACGCCAACCATTTGGAAATATGATTTCCTGGAGTCTCTTAACAACAAATATGATAGTGAAGAGTACAAAATGCAGGCTGAGAAGCTTATCGAGGATGTGAGGTATAATATTGTTGAAACGAAGGACTTGAAGACTAAGCTAGAGCTGATTAACACCATCAGAAAACTAGGCTTGACATATCATTTCGAGGACCAAATCAAGAAAGCTCTCGACACAATATCATCATCTTCTAATATTGATATCAAATATCCCCTCCTAGGAGAGGATCTCTATCTTACTTCATTATATTTCAGGCTCCTTAGGCTACATGGATATCAAGTT…	1755	METQRKSHELIFDHESHHDQRRSANYTPTIWKYDFLESLNNKYDSEEYKMQAEKLIEDVRYNIVETKDLKTKLELINTIRKLGLTYHFEDQIKKALDTISSSSNIDIKYPLLGEDLYLTSLYFRLLRLHGYQVSQDMFIGYKAVDCRKGRHKITSAEVKVMIELSEASDVAFECENTLIEAKVCAEENLKFTFSNIDGISCNNNKYLPKHVAHALELPPHWRVQWFDVKWQIEAHEHGGENNINTDSSTTSLLVDLAKLNFNMVQATLQKDIRELSSWWKNLGLSEKLDFARDRLVESFMCTVGLAFQPEYKCLRKCLAKVVNFVLIVDDVYDVYGSLEELRHFTNAVDRWDVRETQKLPECMKICFQALYDTTCEIAEEIENENGCKLVLLPHLKKAW…	585	This work
HlTPS4 (HlTPS4-Cas-a)	OQ096028	Cascade	N/sesquiterpene	ATGGAAACACAAAAGAAGTCTCATGAACTAATCTTTGATCAAAGACGTTCAGCCAATTATACTCCAACCATTTGGAAATATGATTTCCTAGAGTCTCTTAACAACAAATATGATAGTGAAGAGTACAAAATGCAGGCTGAGAAGCTTATCGAGGATGTGAGGTATAATATTGTTGAAACTAAGGACTTGAAGACTAAGCTAGAGCTGATTAACACCATCAGAAAACTAGGCTTGACATATCATTTCGAGGACCAAATCAAGAAAGCTCTCGACACAATATCATCATCTTCTAATAATTACCACTATAACAGCATTGATATCAAATATCCCCTCCTAGGAGAGGATCTCTTTCTTACTTCATTATATTTCAGGCTCCTTAGGCTACATGGATATCAAGTT…	1761	METQKKSHELIFDQRRSANYTPTIWKYDFLESLNNKYDSEEYKMQAEKLIEDVRYNIVETKDLKTKLELINTIRKLGLTYHFEDQIKKALDTISSSSNNYHYNSIDIKYPLLGEDLFLTSLYFRLLRLHGYQVSQDMFIGYKAVDCRKGRHKITSAEVKVMIELSEASDVAFECENTLIEAKACAEENLKFTFSNIDGLSCNNKYLRKHVAHALELPPHWRVQWFDVKWQIEAHEHGGENNTHTDSSTTSLLVDLAKLNFNMVQASLQKDIRELSSWWKNLGLSEKLDFARDRLVESFMCTVGLAFQPEYKCLRKCLAKVVNFVLIVDDVYDVYGSLEELRHFTNAVDRWDVRETQKLPECMKICFQALYHTTCEIAEEIENENGCKLVLLPHLKKAWA…	587	This work
References
1 Wang GD, Tian L, Aziz N, Broun P, Dai XB, He J, King A, Zhao PX, Dixon RA: Terpene biosynthesis in glandular trichomes of hop. Plant Physiol 2008, 148(3):1254-1266.
2 Padgitt-Cobb LK, Kingan SB, Wells J, Elser J, Kronmiller B, Moore D, Concepcion G, Peluso P, Rank D, Jaiswal P et al: A draft phased assembly of the diploid Cascade hop (Humulus lupulus) genome. Plant Genome-Us 2021, 14(1).

## Sheet: Table S3
Table S3A. Hops gene models predicted coding sequence, GenBank hit parameters and conserved motifs for putative mono-, sesqui- and diterpene synthases
The content of each column is as follows:
ID: Hops gene model, Length CDS (bp): Length of the predicted coding sequence in base pairs.
GenBank NR BLASTX hit: Highest ranking BLASTX hit against the GenNank NR (non redundant) database. Hit description: Description of the highest ranking BLASTX GenBank NR.
% Identity: Percentage identity of the BLASTX hit alignment between query and target. Alignment length (aa): Alignment length in amino acids of the BLASTX hit. Query start/end: Start/end of the query alignment with the BLASTX hit.
Target start/end: Start/end of the target alignment with the query. Evalue: Evalue of the BLASTX top hit. Positive (%): percentage of amino acids that shows homology in the BLASTX alignment.
N-term ATG: Likely presence of start ATG codon in the N-terminus of the query (Y = Yes, N = No). C-term stop.: Likely presence of an appropriate stop codon in the C-terminus of the query sequence.
RRX8W: means this motif is present in the predicted position of the TPS gene model. DDXXD: likely presence of the DDXXD divalent metal binding active site motif (or variant) in the C-terminus.
CTP: ChloroP predicted chloroplast targeting peptide in the N-terminus (Y=yes/score >0.5), associated with monoterpene function. Length: Position of predicted chloroplast targeting peptide cleavage, counting from the start methionine.
Notes: Additional information.
Known hops TPS: significant top hit BLASTX homology to known/published hops TPS sequences.
BLASTX search parameters are listed in the "Search parameter" worksheet.
Likely full length gene models (>1350 bp/450 aa and likely to include an N-terminal ATG + C-terminal stop) are highlighted in grey.
ID	Length CDS (bp)	Genbank NR BLASTX hit	Hit description GenBank NR [species]	Identity (%)	Alignment length (aa):	Query start	Query end	Target start	Target end	E Value	Positives (%)	N-term ATG	C-term stop	RRX8W	DDXXD	CTP (Score, length) - ChloroP	Notes	Known hops TPS
000036F.g82.t1	1770	XP_030484762.1	probable terpene synthase 9 [Cannabis sativa]	80.409	587	46	1767	16	602	0	88.25	Y	Y	RRSASYHPTIW	DDVYD	Y (0.559, 29)
000068F.g52.t1	1134	XP_030479006.1	(E,E)-geranyllinalool synthase isoform X1 [Cannabis sativa]	72.178	381	13	1131	486	866	1.13e-169	83.46	N	Y			- (0.44, 43)
000068F.g53.t2	1185	XP_030480576.1	(E,E)-geranyllinalool synthase-like [Cannabis sativa]	67.742	372	1	1065	12	375	1.25e-160	77.69	N	N			- (0.439, 41)	Missing N-term 56 AA
000132F.g14.t1	4227	XP_030482098.1	probable terpene synthase 11 [Cannabis sativa]	70.794	428	1	1254	1	409	0	79.21	Y	Y (4227)		DGIYD	Y (0.542, 55)	Unspliced intron bp 1300-3800
000132F.g8.t1	1497	XP_030482098.1	probable terpene synthase 11 [Cannabis sativa]	79.447	506	1	1482	1	497	0	84.98	Y	N		DDIYD	Y (0.524, 30)	Missimg C-term 90 AA
000149F.g29.t1	1548	B6SCF3.1	Full=Probable monoterpene synthase MTS1 [Humulus lupulus]	93.398	515	1	1545	71	585	0	93.4	N	Y		DDIYD	- (0.427, 11)	Missing N-term70 AA HlMTS-like, 93% ID protein	HlMTS1 like
000149F.g33.t1	1494	PON37121.1	Squalene/phytoene synthase [Parasponia andersonii]	55.534	506	202	1488	1	502	0	71.15	N	Y		DDIYD	- (0.484, 8)	Missing N-term 35 AA, gaps
000238F.g33.t1	1761	KAF4365547.1	hypothetical protein G4B88_025726 [Cannabis sativa]	63	600	1	1758	1	571	0	77	Y	Y	RPTANYHPAIW	DDIYD	- (0.431, 6)
000525F.g12.t2	1314	B6SCF5.1	RecName: Full=Alpha-humulene synthase [Humulus lupulus]	89.93	427	16	1296	137	540	0	92.27	N	N		DDIYD	- (0.427, 4)	HlSTS1 with gaps, 90% ID protein	HlSTS1 like
000525F.g14.t1	516	B6SCF5.1	RecName: Full=Alpha-humulene synthase [Humulus lupulus]	100	168	1	504	300	467	2.88e-113	100	N	N			- (0.428, 12)	Missing C-terminus, HlSTS1-like, 100% ID protein	HlSTS1 like
000525F.g16.t1	555	B6SCF5.1	RecName: Full=Alpha-humulene synthase [Humulus lupulus]	96.923	130	7	396	134	263	1.13e-79	98.46	N	N			- (0.427, 4)	Missing N- and C-terminus, HlSTS1-like, 97% ID protein	HlSTS1 like
000525F.g9.t1	972	B6SCF5.1	RecName: Full=Alpha-humulene synthase [Humulus lupulus]	91.667	300	70	969	264	563	0	95	N	Y		DDIYD	- (0.429, 24)	Missing N-terminus, HlSTS1-like, 92% ID protein	HlSTS1 like
000576F.g12.t3	1944	QLC36836.1	terpene synthase 36 [Cannabis sativa]	70.892	639	73	1941	17	609	0	77.78	Y	Y	RRSANYEPSIW	DDIYD	Y (0.567, 70)		HlTPS1 (this work)
000576F.g4.t1	975	QLC36836.1	terpene synthase 36 [Cannabis sativa]	72.662	139	553	969	44	173	3.48e-54	82.01	N	N	RRTANYEPSIW		- (0.463, 10)	Missing C-terminus
000576F.g5.t2	1257	B6SCF4.1	RecName: Full=Myrcene synthase, chloroplastic; [Humulus lupulus]	67.352	438	4	1248	174	607	0	79.22	N	Y		DDTYD	- (0.428, 19)		HlMTS2 like
000576F.g7.t1	852	ARE72261.1	terpene synthase [Cannabis sativa]	59.48	269	115	849	15	260	9.46e-90	71	Y	N	RRSANYEPPIW		Y (0.529, 25)	Missing C-terminus
000576F.g9.t1	555	ARE72261.1	terpene synthase [Cannabis sativa]	77.193	171	7	519	381	550	3.12e-88	86.55	N	Y			- (0.43, 8)	Missing N-teminus
000631F.g10.t1	798	QLC36836.1	terpene synthase 36 [Cannabis sativa]	65	240	10	705	86	310	1.22e-93	78.75	N	N			- (0.431, 21)	Missing N- and C-terminus
000631F.g12.t1	552	QCY41294.1	(-)limonene synthase [Cannabis sativa]	70.166	181	10	549	442	622	1.64e-88	86.19	N	N			- (0.428, 7)	Missing N- and C-terminus
000873F.g15.t1	546	XP_030487158.1	(-)-germacrene D synthase [Cannabis sativa]	86.667	180	1	540	1	180	1.93e-116	93.89	N	Y			- (0.439, 5)	Missing N-teminus
000873F.g17.t1	582	KAF4390047.1	hypothetical protein F8388_002989 [Cannabis sativa]	64.327	171	1	510	1	141	6.15e-53	71.35	Y	N	RRSADFHPSIW		- (0.469, 6)	Missing C-terminus
000894F.g31.t1	585	QLC36850.1	terpene synthase 66 [Cannabis sativa]	85.64	177	46	576	5	182	2e-93	91.16	Y	N			- (0.4065, ND)	Ent-copalyl diphosphate synthase
000894F.g32.t3	1044	XP_030486833.1	(-)-kolavenyl diphosphate synthase TPS28	87.172	343	1	1029	212	545	0	92.13	N	N			- (0.431, 20)	Ent-copalyl diphosphate synthase
000899F.g10.t1	555	KAF4356562.1	hypothetical protein F8388_006306 [Cannabis sativa]	74.483	145	94	528	79	223	1.49e-63	86.21	N	N			- (0.443, 44)	Missing N- and C-terminus
000899F.g12.t1	1854	XP_030501570.1	terpene synthase 10-like isoform X1 [Cannabis sativa]	76.215	576	181	1833	46	621	0	85.07	Y	Y	RRSANYQPPLW	DDIYD	Y (0.573, 47)
000899F.g9.t1	1560	XP_030501570.1	terpene synthase 10-like isoform X1 [Cannabis sativa]	75.985	533	1	1521	90	621	0	84.8	N	Y		DDIYD	- (0.427, 4)	Missing N-term 89 AA
001011F.g29.t1	648	B6SCF5.1	RecName: Full=Alpha-humulene synthase [Humulus lupulus]	91.351	185	16	570	367	551	1.35e-117	95.68	N	N			- (0.456, 28)	Missing N- and C-terminus, HlSTS1-like, 91% ID protein	HlSTS1 like
001011F.g31.t2	1818	B6SCF5.1	RecName: Full=Alpha-humulene synthase [Humulus lupulus]	92.586	580	1	1740	1	563	0	94.66	Y	Y	RPTKKFQPPVW	DDIYD	- (0.441, 6)	95% protein ID HlSTS1	HlSTS1 like
001114F.g5.t1	1584	QLC36851.1	terpene synthase 65 [Cannabis sativa]	88.571	490	118	1581	6	495	0	94.29	Y	N			- (0.477, 69)	Ent-kaurene synthase partial
001114F.g6.t1	996	XP_030497293.1	ent-kaur-16-ene synthase [Cannabis sativa]	87.908	306	70	987	327	630	7.14e-178	91.18	N	Y			- (0.441, 10)
001260F.g3.t1	978	QLC36840.1	terpene synthase 35 [Cannabis sativa]	85.127	316	40	975	144	456	4.27e-170	92.09	N	N		DDIFY	- (0.432, 22)	Missing N-teminus
001260F.g4.t1	1455	PON50133.1	Squalene/phytoene synthase [Trema orientale]	67.081	483	1	1446	44	523	0	81.99	N	Y		DDIFD	- (0.425, 22)	Missing N-term 43 AA, gaps
001260F.g6.t1	1740	PON50129.1	Squalene/phytoene synthase [Trema orientale]	59.694	588	1	1734	1	583	0	74.66	Y	Y		DDIFD	- (0.499, 25)
001278F.g25.t1	2301	XP_030478294.1	uncharacterized protein LOC115695364 [Cannabis sativa]	51.822	247	115	819	66	306	8.84e-64	67.61	N	N			- (0.428, 30)	TPS hit C-term/bp 1924-2289
001357F.g1.t1	555	ARE72261.1	terpene synthase [Cannabis sativa]	77.193	171	7	519	381	550	3.12e-88	86.55	N	N			- (0.43, 8)	Missing N- and C-terminus
001357F.g4.t1	588	XP_030501299.1	myrcene synthase, chloroplastic [Cannabis sativa]	60.326	184	1	525	1	176	8.09e-59	74.46	Y	N	RRSANYEPPIW		Y (0.575, 48)	Missing C-terminus
001357F.g5.t1	711	XP_030500630.1	(-)-limonene synthase, chloroplastic-like [Cannabis sativa]	62.712	236	1	705	68	282	1.51e-98	72.88	N	Y			- (0.43, 8)	Missing N-teminus
001357F.g6.t1	2292	QLC36836.1	terpene synthase 36 [Cannabis sativa]	68.771	301	1402	2280	86	381	3.15e-124	80.4	N	N		DDTYD	- (0.442, 9)	TPS hit C-term/bp 1372-2280
001370F.g12.t1	1770	XP_030484762.1	probable terpene synthase 9 [Cannabis sativa]	81.739	575	46	1746	16	590	0	88.7	Y	Y	RRSASYHPTIW	DDVYD	Y (0.558, 29)		HlLIS1 (this work)
001448F.g13.t1	1878	XP_030501570.1	terpene synthase 10-like isoform X1 [Cannabis sativa]	72.964	577	190	1839	46	621	0	83.36	Y	Y	RRSSNYQPPLW	DDIYD	Y (0.574, 50)
001815F.g16.t2	1668	KAF4395614.1	hypothetical protein F8388_008713 [Cannabis sativa]	67.514	551	13	1662	13	556	0	83.48	Y	Y	RPIATYHPPIW	DDIYD	- (0.428, 2)	Missing possible N-term 10 AA
001815F.g17.t1	639	KAF4358088.1	hypothetical protein G4B88_017076 [Cannabis sativa]	53.509	228	4	630	233	460	1.23e-79	71.93	N	N		DDIYD	- (0.429, 5)	Missing N- and C-terminus
001815F.g20.t1	1056	KAF4359608.1	hypothetical protein F8388_003611 [Cannabis sativa]	68.3	347	1	1020	9	352	7.68e-156	79.54	Y	N	RPIATFHPPIW	DDIYD	- (0.428, 2)
001920F.g11.t1	867	QCY41291.1	(E)-nerolidol/linalool synthase [Cannabis sativa]	63.176	296	7	864	6	261	8.44e-93	71.96	Y	N	RRSGNYKPALW		- (0.494, 25)	Missing C-terminus
001920F.g16.t2	2013	PON50133.1	Squalene/phytoene synthase [Trema orientale]	67.004	494	526	2004	40	523	0	80.36	N	N		DDIFD	- (0.428, 17)	Fusion of two genes?
001920F.g19.t1	1170	QCY41291.1	(E)-nerolidol/linalool synthase [Cannabis sativa]	68.144	361	7	1059	6	333	8.8e-145	77.84	Y	N		DDIFD	- (0.494, 25)
001920F.g20.t1	636	XP_030491262.1	(3S,6E)-nerolidol synthase 1 [Cannabis sativa]	85.167	209	1	624	278	485	4.56e-110	89.95	N	Y			- (0.441, 66)	Missing N-teminus
001920F.g23.t1	1383	QLC36840.1	terpene synthase 35 [Cannabis sativa]	78.059	474	34	1356	8	478	0	84.18	Y	N		DDIFY	- (0.433, 3)	Missimg C-term 70 AA
001920F.g27.t1	1695	QLC36840.1	terpene synthase 35 [Cannabis sativa]	81.022	548	55	1680	8	547	0	88.69	Y	Y		DDIFY	- (0.444, 7)
001920F.g31.t1	1590	QLC36840.1	terpene synthase 35 [Cannabis sativa]	81.544	531	1	1575	25	547	0	90.02	N	Y		DDIFD	- (0.427, 19)	Missing N-term 25 AA
001920F.g39.t1	1575	QLC36840.1	terpene synthase 35 [Cannabis sativa]	77.881	538	7	1560	19	547	0	85.32	N	Y		DDIFD	- (0.426, 27)	Missing N-term 17 AA
001920F.g4.t1	1695	XP_030491261.1	hypothetical protein F8388_006914 [Cannabis sativa]	70.874	618	1	1689	1	588	0	77.51	Y	Y	RRSANYTPTIW	DDVYD	- (0.427, 22)	gaps	HlAFS1/2 (this work)
001920F.g7.t2	1752	QCY41291.1	(E)-nerolidol/linalool synthase [Cannabis sativa]	65.918	534	190	1737	28	554	0	78.65	Y	Y		DDIFD	- (0.47, 33)
001920F.g8.t1	981	XP_030491253.1	(3S,6E)-nerolidol synthase 1 [Cannabis sativa]	87.85	321	1	963	229	546	0	94.39	N	Y		DDIFD	- (0.433, 25)
002154F.g13.t1	972	QLC36836.1	terpene synthase 36 [Cannabis sativa]	78.864	317	31	969	309	609	1.03e-178	85.8	N	Y		DDIYD	- (0.451, 4)	Missing N-teminus
002154F.g14.t1	996	QLC36836.1	terpene synthase 36 [Cannabis sativa]	69.759	291	148	993	44	308	5.07e-120	76.98	Y	N	RRSANYEPSIW		Y (0.574, 70)
002154F.g8.t1	675	B6SCF4.1	RecName: Full=Myrcene synthase, chloroplastic; [Humulus lupulus]	68.304	224	28	663	159	382	5.29e-100	82.14	N	N		DDTYD	- (0.432, 7)	Missing N- and C-terminus	HlMTS1 like
002603F.g23.t1	471	PON95190.1	Squalene/phytoene synthase [Trema orientale]	69.853	136	31	438	3	135	6.25e-57	80.88	N	N			- (0.431, 32)	Missing N- and C-terminus
002603F.g8.t2	777	KAF4359603.1	hypothetical protein F8388_003606 [Cannabis sativa]	75.113	221	1	663	344	563	1.15e-100	86.88	N	Y			- (0.432, 5)	Missing N-teminus
002721F.g33.t1	1041	PON90389.1	Squalene/phytoene synthase [Trema orientale]	78.218	202	400	1005	98	297	5.16e-100	90.59	N	N			- (0.433, 2)
002721F.g39.t1	510	KAF4378227.1	hypothetical protein F8388_010666 [Cannabis sativa]	64.029	139	58	450	2	140	5.93e-42	76.26	Y	N			Y (0.519, 45)	Missing C-terminus
003063F.g25.t1	789	PON95191.1	Squalene/phytoene synthase [Trema orientale]	77.519	258	7	777	2	259	4.79e-146	88.37	N	Y		DDIYD	- (0.427, 30)	Missing N-teminus
003279F.g11.t1	873	B6SCF3.1	Full=Probable monoterpene synthase MTS1 [Humulus lupulus]	80.205	293	4	870	3	283	9.25e-154	81.91	Y	N			- (0.466, 30)	Missing C-terminus, HlMTS1-like, 80% ID protein	HlMTS1 like
003279F.g16.t1	687	XP_030507932.1	probable monoterpene synthase MTS1, chloroplastic [Cannabis sativa]	65.946	185	130	681	391	575	8.29e-83	80.54	N	Y			- (0.431, 8)
003279F.g8.t1	528	B6SCF3.1	Full=Probable monoterpene synthase MTS1 [Humulus lupulus]	97.714	175	1	525	411	585	6.48e-120	100	N	Y			- (0.428, 14)	Missing N-teminus, HlMTS1-like, 98% ID protein	HlMTS1 like
003722F.g23.t1	561	ARE72261.1	terpene synthase [Cannabis sativa]	65.761	184	7	555	230	380	1.07e-75	76.09	N	N		DDIYD	- (0.432, 20)	Missing N- and C-terminus
003722F.g24.t1	813	XP_030500629.1	(-)-limonene synthase, chloroplastic isoform X2 [Cannabis sativa]	57.785	289	1	729	212	500	1.65e-102	69.55	N	Y		DDTYD	- (0.428, 4)	Missing N-teminus, C-terminal gap
003722F.g25.t1	864	QLC36836.1	terpene synthase 36 [Cannabis sativa]	79.004	281	1	819	102	381	4.39e-151	86.48	N	N		DDIYD	- (0.426, 2)	Missing N- and C-terminus
003722F.g28.t1	1170	QLC36836.1	terpene synthase 36 [Cannabis sativa]	79.765	341	148	1143	44	381	3.63e-180	86.22	N	N		DDIYD	Y (0.586, 70)
003722F.g31.t1	483	B6SCF4.1	RecName: Full=Myrcene synthase, chloroplastic; [Humulus lupulus]	73.75	160	1	480	225	382	1.32e-74	83.75	N	N		DDIYD	- (0.43, 28)	Missing N- and C-terminus	HlMTS2 like
003722F.g32.t1	1608	B6SCF4.1	RecName: Full=Myrcene synthase, chloroplastic; [Humulus lupulus]	90.335	538	1	1605	95	613	0	90.89	N	Y			- (0.428, 70)	HlMTS2 missing N-term 94 AA	HlMTS2 like
003884F.g2.t1	957	XP_030497294.1	ent-kaur-16-ene synthase, chloroplastic isoform X2 [Cannabis sativa]	88.372	301	43	945	327	625	1.19e-175	91.36	N	Y			- (0.443, 14)	Missing N-teminus, ent-kaurene synthase like
003884F.g3.t1	1611	QLC36851.1	terpene synthase 65 [Cannabis sativa]	88.032	493	118	1590	6	498	0	93.91	Y	N			- (0.473, 69)	Ent-kaurene synthase partial
004063F.g11.t1	1116	QLC36840.1	terpene synthase 35 [Cannabis sativa]	65.672	402	4	1062	58	456	2.2e-157	76.12	N	N		DDIFD	- (0.424, 23)
004063F.g13.t2	1812	QCY41291.1	(E)-nerolidol/linalool synthase [Cannabis sativa]	62.724	558	178	1797	26	554	0	75.09	Y	Y		DDIFD	- (0.495, 17)
004063F.g18.t1	1356	KAF4386959.1	hypothetical protein F8388_006914 [Cannabis sativa]	79.912	453	1	1350	151	588	0	86.31	N	N		DDVYD	- (0.436, 18)	Missing N-term 150 AA
004063F.g22.t1	1764	KAF4386959.1	hypothetical protein F8388_006914 [Cannabis sativa]	79.117	589	16	1758	17	588	0	85.57	Y	Y	RRSANYTPTIW	DDVYD	- (0.429, 16)		HlAFS1/2 (this work)
004063F.g3.t2	1731	QCY41291.1	(E)-nerolidol/linalool synthase [Cannabis sativa]	65.358	586	7	1569	6	550	0	71.84	Y	Y			- (0.5, 25)	gaps
006556F.g15.t2	1728	XP_030501570.1	terpene synthase 10-like isoform X1 [Cannabis sativa]	74.954	547	124	1689	75	621	0	84.83	N	Y		DDIYD	- (0.44, 6)	N-term 100 AA short?
006556F.g17.t1	1854	XP_030501570.1	terpene synthase 10-like isoform X1 [Cannabis sativa]	75.868	576	181	1833	46	621	0	85.24	Y	Y	RRSANYQPPLW	DDIYD	Y (0.563, 47)
007355F.g1.t2	690	B6SCF4.1	RecName: Full=Myrcene synthase, chloroplastic; [Humulus lupulus]	67.647	238	1	684	328	564	7.01e-112	81.09	N	N			- (0.43, 23)	Missing N- and C-terminus	HlMTS2 like
009351F.g1.t1	672	B6SCF4.1	RecName: Full=Myrcene synthase, chloroplastic; [Humulus lupulus]	86.047	215	1	645	95	309	6.83e-120	86.05	N	N			- (0.429, 70)	Missing N- and C-terminus, HlMTS2-like, 86% ID protein	HlMTS2 like
009351F.g2.t1	861	B6SCF4.1	RecName: Full=Myrcene synthase, chloroplastic; [Humulus lupulus]	95.804	286	1	858	328	613	0	96.85	N	Y		DDIYD	- (0.429, 11)	Missing N-teminus	HlMTS2 like
009351F.g5.t1	1263	QEM23726.1	ocimene synthase [Cannabis sativa]	79.429	350	193	1227	273	622	0	88.57	N	Y		DDIYG	- (0.428, 3)
010596F.g1.t1	1701	QLC36840.1	terpene synthase 35 [Cannabis sativa]	80.909	550	55	1686	8	547	0	88.36	Y	Y		DDIFD	- (0.438, 7)
010598F.g1.t1	1389	QLC36843.1	terpene synthase 16 [Cannabis sativa]	71.55	471	4	1386	101	571	0	84.29	N	Y		DDIYD	- (0.427, 3)	Missing N-term 100 AA, gaps
010770F.g3.t1	1551	QLC36840.1	terpene synthase 35 [Cannabis sativa]	78.107	507	55	1479	8	511	0	84.81	Y	N		DDIFD	- (0.438, 7)	Missimg C-term 40 AA
Program	BLASTX	parameters
Word size	6
Expect value	0.05
Hitlist size	100
Gapcosts	11,1
Matrix	BLOSUM62
Low Complexity Filter	Yes
Filter string	L;
Genetic Code	1
Window Size	40
Threshold	21
Composition-based stats	2
Database
Posted date	2021-05-18 00:42:00
Number of letters	144238617839
Number of sequences	396982590
Entrez query	None
Karlin-Altschul statistics
Lambda	0.317606	0.267
K	0.133956	0.041
H	0.401215	0.14
Alpha	0.7916	1.9
Alpha_v	4.96466	42.6028
Sigma		43.6362

## Sheet: Table S4
Table S4. Transient Agrobacterium expression of HlTPS genes in Nicotiana benthamiana
Leaves were harvested at 7 d post-infiltration and analysed by SPME GC-MS.
TPS genes were expressed alone or in combination with the MEP/mevalonate substrate pathway genes (DXS/HMGR respectively).
Compounds > 50 ng.g-1 fresh weight are highlighted in pink. One representative biological rep of each allele is shown in combination with/without substrate pathway gene.
A. Compounds detected after transient expression
	Terpene (ng.g-1 FW)			β-Pinene	β-Myrcene	Limonene	cis-Linalool oxide	Linalool	α-Bisabolene	Caryophyllene	β-Cyclocitral	Humulene	endo-Borneol	Berbenone	α-Farnesene	Methyl salicylate
	Retention time (min)			4.89089	5.96	6.63416	11.4579	12.4473	13.0142	13.1426	13.4235	14.0397	14.4283	14.5571	14.8972	15.205
	Retention index			1100.06	1156	1189.89	1474.82	1547.08	1589.99	1599.68	1622.7	1673.2	1705.55	1717.18	1747.85	1775.6
Gene	GC-MS sample name	TPS allele	Substrate gene
MTS2	MW20220323 MW192-1	HlMTS2-Wai-a	-	4.77959	3.23643	2.86473	7.05116	7.15651	1.28067	0.226581	1.02494	0.249666	1.77621	0.351587	0.833059	5.49742
	MW20220323 MW192-2	HlMTS2-Wai-a	DXS	4.40441	0.348931	1.35799	4.2384	4.39752	1.16145	0.151914	0.449729	0.118741	1.05499	0.274272	0.00757667	5.12075
	MW20220323 MW192-3	HlMTS2-Wai-b	-	6.71808	2.77284	2.69583	6.09157	4.22541	0.702194	0.18362	0.727541	0.137579	1.43891	0.355833	0.00475736	8.41872
	MW20220323 MW192-4	HlMTS2-Wai-b	DXS	2.90453	3.31917	1.738	3.68166	2.39889	0.780814	0.171266	0.642443	0.0933158	1.2143	0.324714	0.00129952	9.62959
STS1	MW20220323 MW192-5	HlSTS1-Wai-a	-	7.4814	0	1.84648	2.95926	1.22191	1.43799	1.37119	0.700549	8.85886	0.983194	0.290231	0.00307278	6.66261
	MW20220323 MW192-5s	HlSTS1-Wai-a	-	8.46097	0	3.38843	4.37155	1.73655	2.35374	2.49561	1.49897	16.3006	1.73581	0.500274	0.034797	9.55126
	MW20220323 MW192-6	HlSTS1-Wai-a	HMGR	2.01448	8.03245	2.80738	7.87819	6.59607	18.8909	152.64	1.02815	707.507	52.9247	11.3131	0	8.44439
TPS1	MW20220323 MW192-7	HlTPS1-Wak-a	-	5.23411	3.26553	2.30518	10.2676	87.0792	1.1354	1.40126	0.704207	9.2046	1.68828	0.386214	0.00219863	8.56236
	MW20220323 MW192-8	HlTPS1-Wak-a	DXS	5.46101	1.50112	1.70612	4.32828	1.73492	0	0.277814	0.560594	1.38391	1.23566	0.324952	0.00330708	9.9312
	MW20220323 MW192-9	HlTPS1-Wak-b	-	7.35753	2.07639	2.3877	6.34047	20.1558	0	0.198251	0.931939	0.509926	1.14688	0.260093	0.00475904	11.4657
	MW20220323 MW192-10	HlTPS1-Wak-b	DXS	6.85178	0	1.73343	3.70406	1.15068	0.581253	0.160145	0.659979	0.274736	1.01691	0.280712	0.00269298	9.96135
TPS2	MW20220323 MW192-11	HlTPS2-Wai-a	-	6.82445	4.77325	3.36011	10.4899	133.166	0.865177	0.18843	0.912751	0.432415	1.41179	0.308915	0.00211005	12.4887
	MW20220323 MW192-12	HlTPS2-Wai-a	DXS	8.32083	10.8631	6.55564	18.0428	259.018	1.16222	0.233598	1.27164	0.30644	1.72094	0.466506	0.00525357	14.8019
	MW20220323 MW192-13	HlTPS2-Cas-a	-	9.08016	50.6245	23.2024	62.4936	601.595	0.985355	0.213403	1.83677	0.255677	2.35201	0.630723	0.57436	11.1859
	MW20220323 MW192-14	HlTPS2-Cas-a	DXS	9.85944	25.1837	12.7756	27.8154	380.904	0	0.144375	1.00317	0.156935	1.61526	0.450475	0.00564891	10.2598
	MW20220323 MW192-15	HlTPS2-Wak-b	-	9.54674	2.298	3.57794	4.10983	12.9456	1.62225	0.324465	1.03331	0.187291	2.4285	0.797121	4.90725	21.3409
	MW20220323 MW192-16	HlTPS2-Wak-b	DXS	8.08288	1.8406	2.01283	2.6188	3.5455	0	0.125059	0.545481	0.0926599	1.28138	0.368105	0.00288745	11.4034
TPS3	MW20220323 MW192-17	HlTPS3-Wak-a	-	14.3009	0	3.11441	3.10992	6.16276	0.666995	0.129029	1.09491	0.0927331	1.38139	0.374494	1.02541	14.6265
	MW20220323 MW192-17s	HlTPS3-Wak-a	-	5.88042	0	2.70554	4.35035	8.31484	0.912003	0.191861	1.00189	0	2.13106	0.554878	1.97908	13.0243
	MW20220323 MW192-18	HlTPS3-Wak-a	HMGR	6.4934	4.11728	4.48953	193.473	42.7893	42.5168	5.51586	3.08539	0.0689445	99.4074	1.39423	1907.12	39.7913
	MW20220323 MW192-19	HlTPS3-Wai-a	-	9.58093	1.29981	2.78376	3.63213	2.83736	0.830195	0.184189	1.16679	0.0707684	1.98508	0.470704	11.0598	14.1051
	MW20220323 MW192-20	HlTPS3-Wai-a	HMGR	5.20353	4.28235	4.06707	202.072	49.6453	36.6461	5.25977	2.42743	0.241985	100.429	1.14704	2205.27	40.8194
	MW20220323 MW192-21	HlTPS3-Cas-a	-	7.48462	0	2.07349	5.24744	4.05686	1.40314	0.248298	1.14716	0.0651692	2.74087	0.705357	19.9258	19.3954
	MW20220323 MW192-22	HlTPS3-Cas-a	HMGR	9.03677	12.3488	6.91505	487.873	131.24	92.7038	14.7467	10.1452	0.43053	187.036	3.20044	537.583	15.7192
TPS4	MW20220323 MW192-23	HlTPS4-Cas-a	-	8.81874	1.1666	2.56176	6.09077	4.41205	1.12807	0.17072	1.19252	0.0993146	2.84835	0.685143	21.0092	13.175
	MW20220323 MW192-24	HlTPS4-Cas-a	HMGR	8.72278	4.28968	6.01176	120.554	37.7867	39.045	5.45846	3.30574	0.251429	98.0664	1.17697	606.176	52.3556
Controls	MW20220323 MW192-25	-	GUS negative control	12.4092	4.09327	4.84801	6.43582	2.9667	1.68526	0.217336	1.40766	0.102072	1.61429	0.410752	0.311784	14.3696
	MW20220323 MW192-26	-	DXS alone	6.7502	1.77298	2.73681	5.44902	6.11364	0.142992	0.158104	1.24122	0.106304	1.91511	0.415138	0.0968396	12.8989
	MW20220323 MW192-27	-	HMGR alone	7.32463	3.1201	7.12147	23.0401	8.36206	38.2234	5.51192	3.74997	0.123303	99.9906	1.02634	6.3495	11.0666
	MW20220323 MW192-28	-	WT plant	9.41467	0	4.88739	6.01954	7.79699	1.15688	0.0729759	4.75928	0.242792	1.392	0.7519	0.115772	13.3176
B. GC-MS chromatograms (93 (m/z) ion)

## Sheet: Table S5
Table S5. Primers used for Gateway cloning and qPCR
Primer name	Gene model target/synonyms	Sequence	Type
HlMTS1_F	EU760348	AAAAAGCAGGCTCCATGTCACTTTCAGGAGTGC	Gateway
HlMTS1_R	EU760348	AGAAAGCTGGGTCTAAGGAGTGGGAATTGG	Gateway
HlMTS2_F	EU760349	AAAAAGCAGGCTCCATGCAGTGCATGGCTGTT	Gateway
HlMTS2_R	EU760349	AGAAAGCTGGGTTCACTTTCTCTCATGAAAATTAATAG	Gateway
HlSTS1_F	EU760350	AAAAAGCAGGCTCCATGTCCACTCAAATCTTAGCATC	Gateway
HlSTS1_R	EU760350	AGAAAGCTGGGTTCATGGAATTGGATCAATAAGCA	Gateway
HlTPS1F_0576F	000576F.g12.t3/HlTPS1	GGGGACAAGTTTGTACAAAAAAGCAGGCTCCATGCAGTTCTTGGCGGTT	Gateway
HlTPS1R_0576R	000576F.g12.t3/HlTPS1	GGGGACCACTTTGTACAAGAAAGCTGGGTTTAGGGGATAGGTTTAATAATCAAC	Gateway
HlTPS2F_1370g12F	001370F.g12.t1/HlTPS2/HlLIS1	GGGGACAAGTTTGTACAAAAAAGCAGGCTCCATGTCTTCGACTTTGTCTTTCTC	Gateway
HlTPS2R_1370g12R	001370F.g12.t1/HlTPS2/HlLIS1	GGGGACCACTTTGTACAAGAAAGCTGGGTTCACTCCTCAACTCCATTG	Gateway
TPS3_1920Fg4F	001920F.g4.t1/HlTPS4/HlAFS2	GGGGACAAGTTTGTACAAAAAAGCAGGCTCCATGGAAACACAAAGGAAGTCTC	Gateway
TPS3_4R_1920Fg4R	001920F.g4.t1/HlTPS4/HlAFS2	GGGGACCACTTTGTACAAGAAAGCTGGGTTTAAGTACTGGGAACGAGAG	Gateway
TPS3R_HlAFSR	HlTPS3-Wk-a/HlTPS3-Wi-a	AGAAAGCTGGGTTTAAGTACTGGGAAGGAGAG	Gateway
TPS4F_HlAFSF	004063F.g22.t1/HlTPS3/HlAFS1	AAAAAGCAGGCTCCATGGAAACACAAAAGAAGTCTCA	Gateway
TPS4R_HlAFSF	HlTPS4/HlAFS2	GGGGACCACTTTGTACAAGAAAGCTGGGTTTAAGTACTGGGAACGAGAG	Gateway
Primer name	Gene model target/synonyms	Sequence	Type	Efficiency
HlMTS1QF1	EU760348	TTGGTACTAAGCATGACGGA	qPCR	1.992
HlMTS1QR1	EU760348	GGAGTGGGAATTGGATTGAA	qPCR
HlMTS2QF1	EU760349	GATGAGTTGAATAGAGGCGA	qPCR	2
HlMTS2QR1	EU760349	CTTCTGAAGCACCAGTATCG	qPCR
HlMTS3QF1	003722F/ 000576F	GCCAGAAACTTTGCTAGGAT	qPCR	1.897
HlMTS3QR1	003722F	GGTTATCCTGAGAACTGTGTC	qPCR
HlSTS1QF1	EU760350	CTCTCTATGGACCGCAAGAT	qPCR	1.985
HlSTS1QR1	EU760350	GTTCGGCTAAGTCATCCATG	qPCR
HlSTS2QF2	EU760351	CTCTCAATAGACCGCAAGATT	qPCR	2
HlSTS2QR1	EU760351	ACTCAGCTATGTCATCCATG	qPCR
DRH1F*	000004F/DEAD box RNA helicase, reference	CCAACCTACTGGGCTTCGAC	qPCR	2
DRH1R*	000004F/DEAD box RNA helicase, reference	CAGAATGGGTATGATCGGGC	qPCR
HlTPS1F_0576QF	000576F.g12.t3/HlTPS1	AGGATTATGTGCAAGCTCATCG	qPCR	1.926
HlTPS1R_0576QR	000576F.g12.t3/HlTPS1	TGAGAACTGTGTCCATCACCA	qPCR
HlTPS2_HlLIS1_1370Fg12qF	001370F.g12.t1/HlTPS2/HlLIS1	TGGCTTGCCAAAATCAATAGTGA	qPCR	2
HlTPS2_HlLIS1_1370Fg12qR	001370F.g12.t1/HlTPS2/HlLIS1	CACCCCAGTCGATGTACCAA	qPCR
HlTPS3_4_HlAFS1+2QF1	004063F/001920F/HlTPS3/HlTPS4/HlAFS1/HlAFS2	AAACGAAGAGCAGTGAAGAG	qPCR	1.982
THlPS3_4_HlAFS1+2QR1	004063F/001920F/HlTPS3/HlTPS4/HlAFS1/HlAFS2	ATCTTCTGCCATGTTTTCCT	qPCR
*Maloukh L, Matousek J, Van Bockstaele E, Roldan-Ruiz I (2009) Housekeeping Gene Selection for Real Time-PCR Normalization in Female Hop (Humulus lupulus L) Tissues. Journal of Plant Biochemistry and Biotechnology 18: 53–58.
